# Supplementary material for: Crystal structure of N-hy­droxy­quinoline-2-carboxamide monohydrate
Source: Acta Crystallogr E Crystallogr Commun. 2017 Apr 28;73(Pt 5):795–7. doi: 10.1107/S2056989017005618 (PMC5418809; doi:10.1107/S2056989017005618)
Supplement: Supplementary file 1 [file e-73-00795-sup1.cif]

##############################################################################
#                                                                            #
# This CIF contains the data in a paper accepted for publication in          #
# Acta Crystallographica Section E. It conforms to the requirements of       #
# Notes for Authors for Acta Crystallographica Section E, and has been       #
# peer reviewed under the auspices of the IUCr Commission on Journals.       #
#                                                                            #
# Full details of the Crystallographic Information File format               #
# are given in the paper "The Crystallographic Information File (CIF):       #
# a New Standard Archive File for Crystallography" by S. R. Hall, F. H.      #
# Allen and I. D. Brown [Acta Cryst. (1991), A47, 655-685].                  #
#                                                                            #
# The current version of the core CIF dictionary is obtainable from          #
# ftp://ftp.iucr.org/pub/cif_core.dic.                                       #
#                                                                            #
# Software is freely available for graphical display of the structure(s)     #
# in this CIF. For information consult the CIF software page                 #
# http://www.iucr.org/resources/cif/software.                                #
#                                                                            #
# This file may be used for bona fide research purposes within the           #
# scientific community so long as proper attribution is given to the journal # 
# article from which it was obtained.                                        #
#                                                                            #
##############################################################################
data_global
_audit_creation_method
;
Olex2 1.2
(compiled 2015.01.26 svn.r3150 for OlexSys, GUI svn.r4998)
;
_journal_date_recd_electronic     2017-04-09
_journal_date_accepted     2017-04-13
_journal_name_full     'Acta Crystallographica, Section E'
_journal_year     2017
_journal_volume     73
_journal_issue      5
_journal_page_first     795
_journal_page_last     797
_journal_paper_category     GO
_journal_paper_doi     10.1107/S2056989017005618
_journal_coeditor_code     XU5902
_publ_contact_author_name     'Inna S. Safyanova'
_publ_contact_author_address
;
National Taras Shevchenko University,
Department of Chemistry,
Volodymyrska str. 64, 01601 Kyiv, Ukraine
;
_publ_contact_author_email     sssafyanova@ukr.net
_publ_contact_author_phone      380442393214
_publ_section_title
;
Crystal structure of <i>N</i>-hydroxyquinoline-2-carboxamide monohydrate
;
loop_
    _publ_author_name
    _publ_author_footnote
    _publ_author_address
    'Safyanova, Inna S.' .
;
Department of Chemistry, National Taras Shevchenko University of Kyiv,
Volodymyrska Street 64, 01601 Kiev,
Ukraine
;
    'Ohui, Kateryna A.' .
;
Department of Chemistry, National Taras Shevchenko University of Kyiv,
Volodymyrska Street 64, 01601 Kiev,
Ukraine
;
    'Omelchenko, Iryna V.' .
;
SSI `Institute for Single Crystals', National Academy of Sciences of Ukraine,
60 Nauki Ave.,
Kharkiv 61001,
Ukraine
;
    'Shyshkina, Svitlana V.' .
;
SSI `Institute for Single Crystals', National Academy of Sciences of Ukraine,
60 Nauki Ave.,
Kharkiv 61001,
Ukraine
V.N. Karazin Kharkiv National University, Department of Inorganic Chemistry, 4
Svobody Sq., Kharkiv 61001,
Ukraine
;
_publ_section_synopsis
;
The <i>N</i>-hydroxyquinoline-2-carboxamide molecule has a nearly planar
structure [maximum deviation = 0.062(1) \%A] and only the hydroxy H atom
deviates from the molecule plane.
;
data_I
_chemical_name_systematic
;
<i>N</i>-hydroxyquinoline-2-carboxamide monohydrate
;
_chemical_name_common     ?
_chemical_formula_moiety     'C10 H8 N2 O2, H2 O'
_chemical_formula_sum     'C10 H10 N2 O3'
_chemical_formula_iupac     'C10 H8 N2 O2, H2 O'
_chemical_formula_weight     206.20
_chemical_melting_point     ?
_space_group_crystal_system     monoclinic
_space_group_name_H-M_alt     'C 2/c'
_space_group_name_Hall     '-C 2yc'
loop_
    _symmetry_equiv_pos_as_xyz
    _space_group_symop_id
    'x, y, z' 1
    '-x, y, -z+1/2' 2
    'x+1/2, y+1/2, z' 3
    '-x+1/2, y+1/2, -z+1/2' 4
    '-x, -y, -z' 5
    'x, -y, z-1/2' 6
    '-x+1/2, -y+1/2, -z' 7
    'x+1/2, -y+1/2, z-1/2' 8
_cell_length_a     21.613(4)
_cell_length_b     3.8867(4)
_cell_length_c     25.081(5)
_cell_angle_alpha     90.00
_cell_angle_beta     115.37(2)
_cell_angle_gamma     90.00
_cell_volume     1903.7(6)
_cell_formula_units_Z     8
_cell_measurement_reflns_used     1341
_cell_measurement_theta_min     3.7640
_cell_measurement_theta_max     27.4170
_cell_measurement_temperature     298
_exptl_crystal_description     needle
_exptl_crystal_colour     'clear light yellow'
_exptl_crystal_size_max     0.4
_exptl_crystal_size_mid     0.1
_exptl_crystal_size_min     0.1
_exptl_crystal_density_diffrn     1.439
_exptl_crystal_density_meas     ?
_exptl_crystal_density_method     'not measured'
_exptl_crystal_F_000     864
_exptl_absorpt_coefficient_mu     0.108
_exptl_absorpt_correction_type     multi-scan
_exptl_absorpt_process_details
;
(CrysAlis PRO; Agilent, 2014)
;
_exptl_absorpt_correction_T_min     0.73028
_exptl_absorpt_correction_T_max     1.00000
_exptl_special_details     ?
_diffrn_ambient_temperature     298
_diffrn_radiation_type     MoK\a
_diffrn_radiation_wavelength     0.71073
_diffrn_radiation_monochromator     graphite
_diffrn_measurement_device_type     'Agilent Xcalibur, Sapphire3'
_diffrn_measurement_device     'four-circle diffractometer'
_diffrn_measurement_method     '\w scans'
_diffrn_detector_area_resol_mean     16.1827
_diffrn_reflns_number     7711
_diffrn_reflns_av_R_equivalents     0.0402
_diffrn_reflns_theta_min     3.29
_diffrn_reflns_theta_max     27.50
_diffrn_reflns_theta_full     27.50
_diffrn_measured_fraction_theta_max     0.997
_diffrn_measured_fraction_theta_full     0.997
_diffrn_reflns_limit_h_min     -28
_diffrn_reflns_limit_h_max     28
_diffrn_reflns_limit_k_min     -5
_diffrn_reflns_limit_k_max     4
_diffrn_reflns_limit_l_min     -32
_diffrn_reflns_limit_l_max     32
_diffrn_standards_number     ?
_diffrn_standards_interval_count     ?
_diffrn_standards_interval_time     ?
_diffrn_standards_decay_%     ?
_refine_special_details
;
 Refinement of F^2^ against ALL reflections.  The weighted R-factor wR and
 goodness of fit S are based on F^2^, conventional R-factors R are based
 on F, with F set to zero for negative F^2^. The threshold expression of
 F^2^ > 2sigma(F^2^) is used only for calculating R-factors(gt) etc. and is
 not relevant to the choice of reflections for refinement.  R-factors based
 on F^2^ are statistically about twice as large as those based on F, and R-
 factors based on ALL data will be even larger.
;
_reflns_number_total     2167
_reflns_number_gt     1387
_reflns_threshold_expression     >2sigma(I)
_refine_ls_structure_factor_coef     Fsqd
_refine_ls_matrix_type     full
_refine_ls_R_factor_all     0.0750
_refine_ls_R_factor_gt     0.0395
_refine_ls_wR_factor_gt     0.0851
_refine_ls_wR_factor_ref     0.0979
_refine_ls_goodness_of_fit_ref     0.969
_refine_ls_restrained_S_all     0.969
_refine_ls_number_reflns     2167
_refine_ls_number_parameters     173
_refine_ls_number_restraints     0
_refine_ls_hydrogen_treatment     mixed
_refine_ls_weighting_scheme     calc
_refine_ls_weighting_details
         'calc w=1/[\s^2^(Fo^2^)+(0.0454P)^2^+0.0000P] where P=(Fo^2^+2Fc^2^)/3'
_atom_sites_solution_hydrogens     geom
_atom_sites_solution_primary     direct
_atom_sites_solution_secondary     difmap
_refine_ls_shift/su_max     0.000
_refine_ls_shift/su_mean     0.000
_refine_diff_density_max     0.140
_refine_diff_density_min     -0.168
_refine_ls_extinction_method     none
_refine_ls_extinction_coef     ?
loop_
    _atom_type_symbol
    _atom_type_description
    _atom_type_scat_dispersion_real
    _atom_type_scat_dispersion_imag
    _atom_type_scat_source
    'C' 'C' 0.0033 0.0016
                         'International Tables Vol C Tables 4.2.6.8 and 6.1.1.4'
    'H' 'H' 0.0000 0.0000
                         'International Tables Vol C Tables 4.2.6.8 and 6.1.1.4'
    'N' 'N' 0.0061 0.0033
                         'International Tables Vol C Tables 4.2.6.8 and 6.1.1.4'
    'O' 'O' 0.0106 0.0060
                         'International Tables Vol C Tables 4.2.6.8 and 6.1.1.4'
_computing_data_collection
;
CrysAlis PRO (Agilent, 2014)
;
_computing_cell_refinement
;
CrysAlis PRO (Agilent, 2014)
;
_computing_data_reduction
;
CrysAlis PRO (Agilent, 2014)
;
_computing_structure_solution
;
SHELXS97 (Sheldrick, 2008)
;
_computing_structure_refinement
;
SHELXL97 (Sheldrick, 2008)
;
_computing_molecular_graphics
;
<i>OLEX2</i> (Dolomanov <i>et al.</i>,  2009)
;
_computing_publication_material
;
<i>OLEX2</i> (Dolomanov <i>et al.</i>,  2009)
;
loop_
    _atom_site_type_symbol
    _atom_site_label
    _atom_site_fract_x
    _atom_site_fract_y
    _atom_site_fract_z
    _atom_site_U_iso_or_equiv
    _atom_site_adp_type
    _atom_site_calc_flag
    _atom_site_occupancy
    _atom_site_disorder_assembly
    _atom_site_disorder_group
    O O1 0.32060(5) 0.1130(3) 0.55333(5) 0.0582(3) Uani d 1 . .
    O O2 0.27884(5) 0.3220(3) 0.63530(5) 0.0604(4) Uani d 1 . .
    N N1 0.46916(5) 0.5267(3) 0.65622(5) 0.0381(3) Uani d 1 . .
    N N2 0.34314(6) 0.3877(4) 0.63808(6) 0.0523(4) Uani d 1 . .
    H H2A 0.3705(8) 0.508(4) 0.6691(8) 0.060(5) Uiso d 1 . .
    H H2 0.2492(10) 0.479(5) 0.6052(10) 0.090 Uiso d 1 . .
    H H1SA 0.2274(11) 0.899(6) 0.5506(10) 0.090 Uiso d 1 . .
    H H1SB 0.1922(10) 0.628(5) 0.5141(10) 0.090 Uiso d 1 . .
    C C1 0.53537(6) 0.6016(3) 0.66788(6) 0.0359(3) Uani d 1 . .
    C C2 0.57630(7) 0.7759(4) 0.72050(7) 0.0424(4) Uani d 1 . .
    H H2B 0.5567(7) 0.834(4) 0.7473(7) 0.050(4) Uiso d 1 . .
    C C3 0.64285(8) 0.8497(4) 0.73422(8) 0.0469(4) Uani d 1 . .
    H H3 0.6734(8) 0.966(4) 0.7719(7) 0.060(5) Uiso d 1 . .
    C C4 0.67118(8) 0.7562(4) 0.69502(8) 0.0491(4) Uani d 1 . .
    H H4 0.7190(8) 0.810(4) 0.7053(7) 0.055(4) Uiso d 1 . .
    C C5 0.63321(8) 0.5923(4) 0.64395(8) 0.0476(4) Uani d 1 . .
    H H5 0.6504(8) 0.527(4) 0.6156(7) 0.059(5) Uiso d 1 . .
    C C6 0.56373(7) 0.5090(3) 0.62831(7) 0.0391(3) Uani d 1 . .
    C C7 0.52127(8) 0.3386(4) 0.57617(7) 0.0461(4) Uani d 1 . .
    H H7 0.5385(8) 0.275(4) 0.5474(7) 0.058(5) Uiso d 1 . .
    C C8 0.45526(8) 0.2675(4) 0.56466(7) 0.0453(4) Uani d 1 . .
    H H8 0.4245(8) 0.161(4) 0.5306(7) 0.054(5) Uiso d 1 . .
    C C9 0.43182(7) 0.3633(3) 0.60679(6) 0.0380(3) Uani d 1 . .
    C C10 0.35991(7) 0.2754(4) 0.59651(7) 0.0409(4) Uani d 1 . .
    O O1S 0.20068(6) 0.7378(3) 0.54961(6) 0.0609(4) Uani d 1 . .
loop_
    _atom_site_aniso_label
    _atom_site_aniso_U_11
    _atom_site_aniso_U_22
    _atom_site_aniso_U_33
    _atom_site_aniso_U_12
    _atom_site_aniso_U_13
    _atom_site_aniso_U_23
    O1 0.0489(6) 0.0750(8) 0.0461(7) -0.0163(5) 0.0158(6) -0.0158(6)
    O2 0.0396(6) 0.0884(9) 0.0583(8) -0.0119(5) 0.0259(6) 0.0006(6)
    N1 0.0342(6) 0.0446(7) 0.0360(7) -0.0008(5) 0.0153(5) 0.0006(6)
    N2 0.0363(7) 0.0751(10) 0.0480(9) -0.0148(7) 0.0206(7) -0.0130(8)
    C1 0.0326(7) 0.0384(7) 0.0380(8) 0.0029(6) 0.0163(6) 0.0065(6)
    C2 0.0378(8) 0.0501(9) 0.0412(9) -0.0006(7) 0.0187(7) 0.0014(7)
    C3 0.0376(8) 0.0518(9) 0.0488(11) -0.0046(7) 0.0162(8) 0.0013(8)
    C4 0.0363(8) 0.0525(10) 0.0616(12) 0.0015(7) 0.0240(8) 0.0078(8)
    C5 0.0442(9) 0.0510(9) 0.0588(11) 0.0057(7) 0.0328(9) 0.0065(8)
    C6 0.0395(7) 0.0395(8) 0.0430(9) 0.0062(6) 0.0221(7) 0.0062(7)
    C7 0.0522(9) 0.0505(9) 0.0438(10) 0.0055(7) 0.0282(8) 0.0008(7)
    C8 0.0481(9) 0.0490(9) 0.0385(9) -0.0015(7) 0.0182(8) -0.0058(7)
    C9 0.0374(7) 0.0387(7) 0.0371(9) 0.0003(6) 0.0154(7) 0.0025(6)
    C10 0.0391(8) 0.0453(8) 0.0357(9) -0.0023(6) 0.0135(7) 0.0020(7)
    O1S 0.0549(7) 0.0724(8) 0.0607(8) -0.0107(6) 0.0298(7) -0.0151(7)
_geom_special_details
;
 All esds (except the esd in the dihedral angle between two l.s. planes)
 are estimated using the full covariance matrix.  The cell esds are taken
 into account individually in the estimation of esds in distances, angles
 and torsion angles; correlations between esds in cell parameters are only
 used when they are defined by crystal symmetry.  An approximate (isotropic)
 treatment of cell esds is used for estimating esds involving l.s. planes.
;
loop_
    _geom_bond_atom_site_label_1
    _geom_bond_atom_site_label_2
    _geom_bond_site_symmetry_2
    _geom_bond_distance
    _geom_bond_publ_flag
    O1 C10 . 1.2266(17) ?
    O2 N2 . 1.3851(15) ?
    O2 H2 . 0.97(2) ?
    N1 C1 . 1.3635(17) ?
    N1 C9 . 1.3169(17) ?
    N2 H2A . 0.884(18) ?
    N2 C10 . 1.316(2) ?
    C1 C2 . 1.408(2) ?
    C1 C6 . 1.4183(19) ?
    C2 H2B . 0.962(16) ?
    C2 C3 . 1.358(2) ?
    C3 H3 . 0.999(17) ?
    C3 C4 . 1.410(2) ?
    C4 H4 . 0.974(16) ?
    C4 C5 . 1.349(2) ?
    C5 H5 . 0.966(16) ?
    C5 C6 . 1.417(2) ?
    C6 C7 . 1.401(2) ?
    C7 H7 . 0.976(17) ?
    C7 C8 . 1.357(2) ?
    C8 H8 . 0.927(16) ?
    C8 C9 . 1.404(2) ?
    C9 C10 . 1.5017(19) ?
    O1S H1SA . 0.84(2) ?
    O1S H1SB . 0.93(2) ?
loop_
    _geom_angle_atom_site_label_1
    _geom_angle_atom_site_label_2
    _geom_angle_atom_site_label_3
    _geom_angle_site_symmetry_1
    _geom_angle_site_symmetry_3
    _geom_angle
    _geom_angle_publ_flag
    N2 O2 H2 . . 103.8(12) ?
    C9 N1 C1 . . 117.93(12) ?
    O2 N2 H2A . . 114.9(11) ?
    C10 N2 O2 . . 120.66(14) ?
    C10 N2 H2A . . 124.5(11) ?
    N1 C1 C2 . . 118.95(13) ?
    N1 C1 C6 . . 121.61(13) ?
    C2 C1 C6 . . 119.44(13) ?
    C1 C2 H2B . . 118.7(9) ?
    C3 C2 C1 . . 120.73(15) ?
    C3 C2 H2B . . 120.6(9) ?
    C2 C3 H3 . . 122.3(9) ?
    C2 C3 C4 . . 119.85(16) ?
    C4 C3 H3 . . 117.8(9) ?
    C3 C4 H4 . . 119.2(9) ?
    C5 C4 C3 . . 120.96(15) ?
    C5 C4 H4 . . 119.8(9) ?
    C4 C5 H5 . . 123.6(10) ?
    C4 C5 C6 . . 120.80(15) ?
    C6 C5 H5 . . 115.6(10) ?
    C5 C6 C1 . . 118.21(14) ?
    C7 C6 C1 . . 117.81(13) ?
    C7 C6 C5 . . 123.98(14) ?
    C6 C7 H7 . . 120.4(9) ?
    C8 C7 C6 . . 120.22(14) ?
    C8 C7 H7 . . 119.4(9) ?
    C7 C8 H8 . . 124.1(10) ?
    C7 C8 C9 . . 118.11(15) ?
    C9 C8 H8 . . 117.8(10) ?
    N1 C9 C8 . . 124.30(13) ?
    N1 C9 C10 . . 116.29(12) ?
    C8 C9 C10 . . 119.41(14) ?
    O1 C10 N2 . . 123.24(14) ?
    O1 C10 C9 . . 122.90(13) ?
    N2 C10 C9 . . 113.86(13) ?
    H1SA O1S H1SB . . 102.7(19) ?
loop_
    _geom_torsion_atom_site_label_1
    _geom_torsion_atom_site_label_2
    _geom_torsion_atom_site_label_3
    _geom_torsion_atom_site_label_4
    _geom_torsion_site_symmetry_1
    _geom_torsion_site_symmetry_2
    _geom_torsion_site_symmetry_3
    _geom_torsion_site_symmetry_4
    _geom_torsion
    _geom_torsion_publ_flag
    O2 N2 C10 O1 . . . . 0.8(2) ?
    O2 N2 C10 C9 . . . . -178.96(12) ?
    N1 C1 C2 C3 . . . . 178.81(13) ?
    N1 C1 C6 C5 . . . . -179.24(12) ?
    N1 C1 C6 C7 . . . . 0.4(2) ?
    N1 C9 C10 O1 . . . . -177.33(14) ?
    N1 C9 C10 N2 . . . . 2.48(19) ?
    C1 N1 C9 C8 . . . . -1.4(2) ?
    C1 N1 C9 C10 . . . . 178.08(11) ?
    C1 C2 C3 C4 . . . . 1.0(2) ?
    C1 C6 C7 C8 . . . . 0.1(2) ?
    C2 C1 C6 C5 . . . . 0.91(19) ?
    C2 C1 C6 C7 . . . . -179.44(13) ?
    C2 C3 C4 C5 . . . . -0.3(2) ?
    C3 C4 C5 C6 . . . . -0.1(2) ?
    C4 C5 C6 C1 . . . . -0.2(2) ?
    C4 C5 C6 C7 . . . . -179.86(15) ?
    C5 C6 C7 C8 . . . . 179.76(14) ?
    C6 C1 C2 C3 . . . . -1.3(2) ?
    C6 C7 C8 C9 . . . . -1.2(2) ?
    C7 C8 C9 N1 . . . . 1.9(2) ?
    C7 C8 C9 C10 . . . . -177.53(13) ?
    C8 C9 C10 O1 . . . . 2.2(2) ?
    C8 C9 C10 N2 . . . . -178.00(14) ?
    C9 N1 C1 C2 . . . . -179.94(12) ?
    C9 N1 C1 C6 . . . . 0.20(19) ?
loop_
    _geom_hbond_atom_site_label_D
    _geom_hbond_atom_site_label_H
    _geom_hbond_atom_site_label_A
    _geom_hbond_site_symmetry_A
    _geom_hbond_distance_DH
    _geom_hbond_distance_HA
    _geom_hbond_distance_DA
    _geom_hbond_angle_DHA
    O1S H1SA O1 1_565 0.85(2) 2.15(3) 2.9404(19) 155(2)
    O1S H1SA O2 1_565 0.85(2) 2.54(2) 3.0850(18) 123.6(19)
    O1S H1SB O1 7_556 0.93(2) 1.85(2) 2.7783(18) 176.1(18)
    O2 H2 O1S . 0.97(2) 1.67(2) 2.6407(18) 175(2)
    C3 H3 O2 2_666 0.999(16) 2.518(16) 3.493(2) 165.0(15)
    C4 H4 O2 3_555 0.975(19) 2.589(18) 3.273(2) 127.3(12)
    C5 H5 O1S 3_545 0.967(17) 2.593(17) 3.547(2) 169.0(13)
_shelx_hkl_checksum     79380
