# Supplementary material for: Crystal structure of N-hy­droxy­quinoline-2-carboxamide monohydrate
Source: Acta Crystallogr E Crystallogr Commun. 2017 Apr 28;73(Pt 5):795–7. doi: 10.1107/S2056989017005618 (PMC5418809; doi:10.1107/S2056989017005618)
Supplement: Supplementary file 2 [file e-73-00795-Isup2.hkl]

# 
# h,k,l, Fc-squared, Fo-squared, sigma(Fo-squared) and status flag 
# 
data_I
_shelx_title ' friz27_a.res in C2/c' 
_shelx_refln_list_code          4 
_shelx_F_calc_maximum      305.97 
_exptl_crystal_F_000       864.00 
_reflns_d_resolution_high  0.7697 
 
loop_ 
 _symmetry_equiv_pos_as_xyz 
 'x, y, z' 
 '-x, y, -z+1/2' 
 'x+1/2, y+1/2, z' 
 '-x+1/2, y+1/2, -z+1/2' 
 '-x, -y, -z' 
 'x, -y, z-1/2' 
 '-x+1/2, -y+1/2, -z' 
 'x+1/2, -y+1/2, z-1/2' 
 
_cell_length_a    21.6125 
_cell_length_b     3.8867 
_cell_length_c    25.0809 
_cell_angle_alpha  90.000 
_cell_angle_beta  115.367 
_cell_angle_gamma  90.000 
 
_shelx_F_squared_multiplier     1.000 
 
loop_ 
 _refln_index_h 
 _refln_index_k 
 _refln_index_l 
 _refln_F_squared_calc 
 _refln_F_squared_meas 
 _refln_F_squared_sigma 
 _refln_observed_status 
   4   0   0      249.67      256.99      6.46 o 
   6   0   0    10772.04    10548.39    113.09 o 
   8   0   0    10304.85    10449.72    147.38 o 
  10   0   0     7151.86     7904.30    145.82 o 
  12   0   0     1072.74     1117.58     37.88 o 
  14   0   0      615.48      638.68     35.56 o 
  16   0   0      336.54      355.03     19.99 o 
  18   0   0      374.59      329.00     26.26 o 
  20   0   0      560.90      521.30     28.00 o 
  22   0   0        0.67        0.00      9.69 o 
  24   0   0       24.27       34.34     12.06 o 
   1   1   0    22775.23    21297.36    214.17 o 
   3   1   0     5705.69     5670.41     50.66 o 
   5   1   0        0.73        0.00      2.49 o 
   7   1   0        0.45        0.00      2.87 o 
   9   1   0      101.69      127.34      5.84 o 
  11   1   0     3870.20     3927.72     50.28 o 
  13   1   0       15.74        7.83      3.94 o 
  15   1   0       71.88       72.58      9.22 o 
  17   1   0      176.68      166.72     12.00 o 
  19   1   0       21.98       17.51      6.39 o 
  21   1   0      187.06      201.19     16.65 o 
  23   1   0       62.58       45.64     10.21 o 
   0   2   0     3796.30     3840.28     77.95 o 
   2   2   0     1730.14     1784.62     28.61 o 
   4   2   0       18.88       21.50      3.37 o 
   6   2   0       29.62       29.63      4.09 o 
   8   2   0      331.84      307.43      8.60 o 
  10   2   0      212.34      211.90     11.37 o 
  12   2   0       12.31       15.17      3.66 o 
  14   2   0      421.27      404.23     17.60 o 
  16   2   0        3.29       12.50      7.58 o 
  18   2   0        9.69        6.18     10.18 o 
  20   2   0       26.08       12.03      9.64 o 
  22   2   0       48.10       45.37     12.17 o 
   1   3   0        9.75        4.52      3.56 o 
   3   3   0       21.69       19.51      4.84 o 
   5   3   0       20.18        6.52      6.05 o 
   7   3   0       17.31       17.98      5.50 o 
   9   3   0       95.59      112.46      9.03 o 
  11   3   0       52.73       65.59     11.67 o 
  13   3   0       41.42       29.98     11.64 o 
  15   3   0       21.42       17.73     11.96 o 
  17   3   0        0.93        0.00     13.49 o 
  19   3   0       12.32       43.85     17.14 o 
   0   4   0       12.74       14.09      6.59 o 
   2   4   0        4.74        0.00      7.32 o 
   4   4   0        7.80       12.79     15.44 o 
   6   4   0       18.32       29.49      9.47 o 
   8   4   0       76.57       75.82     10.59 o 
  10   4   0        3.42        0.00      8.82 o 
  12   4   0        1.23        0.00     12.73 o 
  14   4   0        0.90       13.58     15.54 o 
   1   5   0        0.18        5.11      6.14 o 
   3   5   0        2.29        8.02      6.71 o 
 -25   1   1       26.78       22.93     10.28 o 
 -23   1   1        0.24        0.00      8.39 o 
 -21   1   1      157.45      170.13     15.43 o 
 -19   1   1      359.08      368.69     17.70 o 
 -17   1   1      109.80      118.77     10.10 o 
 -15   1   1        0.33        0.00      6.85 o 
 -13   1   1      252.81      265.18      9.59 o 
 -11   1   1     4383.15     4231.98     48.06 o 
  -9   1   1     2870.67     2891.34     31.85 o 
  -7   1   1      193.56      196.92      5.05 o 
  -5   1   1      705.81      733.87     11.08 o 
  -3   1   1     3800.10     3601.87     31.71 o 
  -1   1   1     3926.22     3782.99     43.26 o 
   1   1   1    10645.60    10492.38     99.74 o 
   3   1   1     4108.86     3979.03     43.67 o 
   5   1   1     3958.76     3847.41     39.54 o 
   7   1   1     1185.62     1164.30     21.29 o 
   9   1   1       27.51       34.43      4.57 o 
  11   1   1     1087.84     1099.79     31.21 o 
  13   1   1      234.83      214.53     11.98 o 
  15   1   1       25.27       27.61      5.22 o 
  17   1   1      105.99       95.36      8.58 o 
  19   1   1       66.15       79.37      9.61 o 
  21   1   1      234.28      248.64     19.11 o 
  23   1   1      112.02      114.75     14.52 o 
 -22   2   1       36.44       48.89     16.82 o 
 -20   2   1       38.65       59.22     13.01 o 
 -18   2   1        3.33       13.01     10.52 o 
 -16   2   1        0.02        0.60      6.26 o 
 -14   2   1      596.61      543.81     19.75 o 
 -12   2   1      401.80      352.34     19.80 o 
 -10   2   1        1.51        1.21      2.92 o 
  -8   2   1       69.02       70.06      4.34 o 
  -6   2   1      180.62      174.92      6.50 o 
  -4   2   1        3.06        3.70      2.78 o 
  -2   2   1       10.15       12.73      2.57 o 
   0   2   1     1196.62     1162.92     25.89 o 
   2   2   1     1621.71     1595.28     23.19 o 
   4   2   1      486.58      526.61     15.32 o 
   6   2   1        1.00        1.42      1.98 o 
   8   2   1       81.87       78.68      4.43 o 
  10   2   1      468.00      422.09     13.50 o 
  12   2   1     2552.30     2436.37     38.64 o 
  14   2   1      934.53      892.38     26.61 o 
  16   2   1       82.01       84.83     12.17 o 
  18   2   1      196.96      240.56     18.86 o 
  20   2   1        0.16        0.00      8.61 o 
  22   2   1        8.06        2.91      9.01 o 
 -19   3   1       49.91       51.64     17.49 o 
 -17   3   1      302.08      338.49     34.35 o 
 -15   3   1       30.80       21.23     10.71 o 
 -13   3   1      375.97      381.40     25.13 o 
 -11   3   1      661.75      689.22     31.07 o 
  -9   3   1      631.10      604.89     20.09 o 
  -7   3   1       24.48       13.90      5.18 o 
  -5   3   1      131.53      128.59      8.65 o 
  -3   3   1      273.01      304.41     12.58 o 
  -1   3   1       26.18       30.29      4.17 o 
   1   3   1      617.16      634.83     19.75 o 
   3   3   1       26.17       34.65      6.84 o 
   5   3   1       25.56       29.57      6.07 o 
   7   3   1      271.17      279.09     13.87 o 
   9   3   1        0.00        3.94      5.66 o 
  11   3   1      653.47      686.91     28.88 o 
  13   3   1      219.29      208.79     17.05 o 
  15   3   1        6.70       11.95      8.73 o 
  17   3   1       47.12       42.43     11.03 o 
  19   3   1        0.49        0.00     11.84 o 
 -14   4   1        3.35       22.33     15.25 o 
 -12   4   1       68.56       71.38     13.76 o 
 -10   4   1       44.17       43.97     11.26 o 
  -8   4   1        0.94        0.00      7.08 o 
  -6   4   1       14.07        9.33      8.76 o 
  -4   4   1       10.93       11.74      8.80 o 
  -2   4   1       82.44       81.33     11.24 o 
   0   4   1      512.26      519.45     18.56 o 
   2   4   1       38.17       41.30      6.88 o 
   4   4   1        2.87        0.00      6.15 o 
   6   4   1        1.41        4.17     10.24 o 
   8   4   1        7.10       10.98      9.06 o 
  10   4   1       39.76       36.50     13.75 o 
  12   4   1        0.00        0.00     11.58 o 
  14   4   1       19.98       15.90     18.90 o 
  -3   5   1        1.02        2.54      7.28 o 
  -1   5   1       27.92       38.13      9.42 o 
   1   5   1       21.13       20.10      8.01 o 
   3   5   1       22.33       29.00      8.72 o 
 -26   0   2       26.67       18.69     21.65 o 
 -24   0   2       13.22        0.70      9.35 o 
 -22   0   2        1.89        5.37      9.80 o 
 -20   0   2      107.45      112.81     13.44 o 
 -18   0   2      240.62      188.73     15.71 o 
 -16   0   2     1463.74     1498.14     42.92 o 
 -14   0   2     2148.18     2213.18     51.48 o 
 -12   0   2      205.78      242.09     14.01 o 
 -10   0   2     2138.11     2145.56     44.11 o 
  -8   0   2     3033.36     2773.73     38.30 o 
  -6   0   2        8.50       13.54      3.10 o 
  -4   0   2    15607.56    14118.04    251.60 o 
   2   0   2        0.06        6.75      2.58 o 
   4   0   2      433.00      379.67      8.61 o 
   6   0   2     1052.90     1201.31     23.15 o 
   8   0   2      669.76      682.20     18.12 o 
  10   0   2     2308.22     2417.26     50.27 o 
  12   0   2     2056.64     2125.72     39.83 o 
  14   0   2       55.10       52.87      6.58 o 
  16   0   2       14.62       20.06      5.11 o 
  18   0   2       55.44       57.97     11.03 o 
  20   0   2      100.42       91.56     12.49 o 
  22   0   2        0.07        6.66     10.40 o 
  24   0   2        6.59       26.37     20.00 o 
 -25   1   2       15.76       33.69     12.04 o 
 -23   1   2        4.67        0.00      7.72 o 
 -21   1   2        0.02        0.00      8.52 o 
 -19   1   2       36.60       41.17      6.86 o 
 -17   1   2      203.78      186.43     12.02 o 
 -15   1   2       80.12       68.76      6.29 o 
 -13   1   2      228.83      210.60      9.22 o 
 -11   1   2       15.09       15.26      3.61 o 
  -9   1   2        3.75        2.62      2.05 o 
  -7   1   2      168.71      179.02      5.70 o 
  -5   1   2     1666.92     1734.13     20.89 o 
  -3   1   2     1497.44     1457.01     16.86 o 
  -1   1   2      784.32      705.35     12.58 o 
   3   1   2      424.03      429.49     12.66 o 
   5   1   2      327.92      311.21      9.61 o 
   7   1   2        8.16        8.64      2.66 o 
   9   1   2      361.10      329.66     11.54 o 
  11   1   2      112.43       93.51      7.39 o 
  13   1   2      365.43      354.20     17.19 o 
  15   1   2     1043.55      991.76     28.19 o 
  17   1   2      236.48      243.46     13.17 o 
  19   1   2        1.72        0.00      5.97 o 
  21   1   2       36.80       34.87      8.56 o 
  23   1   2       72.09       89.57     16.01 o 
 -22   2   2       49.94       68.97     18.26 o 
 -20   2   2      120.17      152.18     22.20 o 
 -18   2   2       81.57       82.80     12.81 o 
 -16   2   2       20.20        6.50      5.23 o 
 -14   2   2      151.86      133.67     13.39 o 
 -12   2   2       49.27       42.43      6.50 o 
 -10   2   2       38.82       45.08      5.84 o 
  -8   2   2      197.88      222.68     10.35 o 
  -6   2   2      652.34      648.31     17.90 o 
  -4   2   2       12.66       13.10      2.90 o 
  -2   2   2        0.06        0.19      2.19 o 
   0   2   2      421.63      410.13     10.83 o 
   2   2   2      566.57      576.37     14.22 o 
   4   2   2     2184.63     2287.80     47.35 o 
   6   2   2        7.51        5.56      2.60 o 
   8   2   2       92.07       90.60      5.89 o 
  10   2   2      178.66      157.96      9.19 o 
  12   2   2     4361.35     4337.04     98.92 o 
  14   2   2      541.80      501.27     20.30 o 
  16   2   2        2.88        0.04      7.94 o 
  18   2   2       60.30       56.74     11.95 o 
  20   2   2       50.36       56.88     15.10 o 
  22   2   2       43.06       52.67     13.83 o 
 -21   3   2       59.91       78.74     21.30 o 
 -19   3   2      151.63      169.62     26.33 o 
 -17   3   2       25.13       21.65     10.40 o 
 -15   3   2        8.37       10.66     10.91 o 
 -13   3   2      961.39      983.74     39.09 o 
 -11   3   2      340.14      356.80     21.63 o 
  -9   3   2      139.83      146.19     10.89 o 
  -7   3   2      412.85      449.62     17.79 o 
  -5   3   2       56.18       59.35      6.39 o 
  -3   3   2        4.31        2.30      4.10 o 
  -1   3   2        1.68        1.54      3.61 o 
   1   3   2     1364.71     1387.70     37.53 o 
   3   3   2      154.94      156.40     13.23 o 
   5   3   2       16.38       25.58      6.33 o 
   7   3   2       15.97       15.14      5.25 o 
   9   3   2      326.12      331.35     17.21 o 
  11   3   2      960.14     1034.00     36.06 o 
  13   3   2      272.38      267.88     19.79 o 
  15   3   2       47.29       36.45     11.04 o 
  17   3   2       22.34       33.58      9.34 o 
  19   3   2       16.50       17.66     11.87 o 
 -16   4   2       11.65       15.94     10.54 o 
 -14   4   2       11.44       14.87     15.92 o 
 -12   4   2      388.25      383.60     29.41 o 
 -10   4   2      915.53      940.42     52.64 o 
  -8   4   2       51.01       47.93      9.07 o 
  -6   4   2       26.80       26.88     14.84 o 
  -4   4   2       29.61       36.83      8.45 o 
  -2   4   2        8.94        3.82      5.81 o 
   0   4   2        0.10        0.00      5.26 o 
   2   4   2       27.12       30.87      5.64 o 
   4   4   2       10.17        7.32      5.38 o 
   6   4   2        2.64        0.00      7.24 o 
   8   4   2      380.31      404.80     49.29 o 
  10   4   2      337.58      359.95     38.72 o 
  12   4   2        9.41        7.72     11.19 o 
  14   4   2        6.99        6.20      8.64 o 
  -3   5   2        0.85        5.83      7.53 o 
  -1   5   2        0.91        0.86      7.18 o 
   1   5   2       68.68       69.84     11.26 o 
 -25   1   3       11.48       22.88     12.02 o 
 -23   1   3       28.50        0.00      8.70 o 
 -21   1   3       10.04        6.30      7.33 o 
 -19   1   3      147.48      105.43      9.37 o 
 -17   1   3       84.02       77.50      8.01 o 
 -15   1   3      211.55      197.45     11.35 o 
 -13   1   3     1309.87     1357.95     23.15 o 
 -11   1   3      213.30      231.46      8.81 o 
  -9   1   3     1651.59     1730.69     30.59 o 
  -7   1   3     3240.92     3213.17     35.34 o 
  -5   1   3     6449.93     6429.65     65.50 o 
  -3   1   3     6624.73     6620.52     66.25 o 
  -1   1   3     2612.84     2667.52     28.97 o 
   1   1   3    93620.50    82433.70   1024.70 o 
   3   1   3     5530.83     5239.36     62.45 o 
   5   1   3     2305.72     2187.08     28.82 o 
   7   1   3      136.40      137.54      6.35 o 
   9   1   3      647.27      607.77     18.35 o 
  11   1   3      417.57      406.03     27.71 o 
  13   1   3       24.04       25.50      7.60 o 
  15   1   3     1101.62     1130.55     29.63 o 
  17   1   3      146.09      129.66      9.98 o 
  19   1   3       10.17        8.95      9.23 o 
  21   1   3        8.73       17.86      7.94 o 
  23   1   3       24.91       34.16     11.31 o 
 -24   2   3        3.81       22.82     15.00 o 
 -22   2   3       27.42       33.74     14.23 o 
 -20   2   3        0.09        0.00     10.25 o 
 -18   2   3       36.61       21.91     11.26 o 
 -16   2   3       49.31       29.38      7.40 o 
 -14   2   3        0.41        3.68      5.46 o 
 -12   2   3      180.54      171.48     13.71 o 
 -10   2   3      154.86      174.64      8.83 o 
  -8   2   3       96.48       92.54      5.77 o 
  -6   2   3      947.97     1038.24     20.87 o 
  -4   2   3     2191.56     2162.84     30.74 o 
  -2   2   3      449.97      416.79     10.97 o 
   0   2   3        6.34        4.76      3.15 o 
   2   2   3     5480.34     5485.78     74.90 o 
   4   2   3      221.39      219.60      9.73 o 
   6   2   3       38.64       37.98      4.92 o 
   8   2   3      347.38      341.33     12.72 o 
  10   2   3        2.85        4.30      5.69 o 
  12   2   3       93.85       89.08     12.10 o 
  14   2   3       92.06       73.95     11.66 o 
  16   2   3      101.67      131.82     12.31 o 
  18   2   3       48.87       53.63     10.31 o 
  20   2   3        7.15        0.00      9.43 o 
  22   2   3      131.08      144.89     20.55 o 
 -21   3   3        5.96        0.00     15.62 o 
 -19   3   3       47.25       40.59     18.29 o 
 -17   3   3       75.93       94.95     19.90 o 
 -15   3   3       59.75      106.75     19.11 o 
 -13   3   3      169.65      162.88     20.86 o 
 -11   3   3      146.97      137.75     12.13 o 
  -9   3   3      542.83      549.32     23.18 o 
  -7   3   3      120.89      132.20      8.77 o 
  -5   3   3       13.14        6.97      4.71 o 
  -3   3   3      144.47      148.45      9.19 o 
  -1   3   3       89.57      104.83      7.60 o 
   1   3   3      458.46      441.68     14.28 o 
   3   3   3      260.85      255.65     13.78 o 
   5   3   3       15.80       18.11      5.74 o 
   7   3   3        0.02        0.00      4.93 o 
   9   3   3      227.08      228.91     11.99 o 
  11   3   3       55.18       67.32     10.97 o 
  13   3   3       15.81       20.21      8.63 o 
  15   3   3       39.24       45.88      9.02 o 
  17   3   3       16.50       28.23      9.12 o 
  19   3   3        6.30       13.56      7.63 o 
 -16   4   3        0.04        4.73      9.51 o 
 -14   4   3        6.38       18.96     10.23 o 
 -12   4   3       24.06       26.33     12.89 o 
 -10   4   3       31.52       22.99     10.81 o 
  -8   4   3       31.00       44.82     10.78 o 
  -6   4   3        0.04        0.00      6.77 o 
  -4   4   3       14.77        0.00      7.12 o 
  -2   4   3      118.38      124.28     11.41 o 
   0   4   3       64.73       75.28     10.58 o 
   2   4   3        0.02        0.08      5.15 o 
   4   4   3        3.39       12.19      7.41 o 
   6   4   3       28.60       23.82      6.15 o 
   8   4   3        0.02        4.16      9.20 o 
  10   4   3        0.18        5.82      7.92 o 
  12   4   3        1.96        0.00      9.67 o 
  14   4   3        0.43        0.00     11.60 o 
  -3   5   3        0.61        6.06      8.85 o 
  -1   5   3       15.84        5.16      8.99 o 
   1   5   3        0.72        0.00      6.35 o 
 -26   0   4       30.57       51.08     21.57 o 
 -24   0   4       23.40       33.82     13.78 o 
 -22   0   4      402.13      333.39     29.31 o 
 -20   0   4     1122.32     1059.22     50.51 o 
 -18   0   4      806.27      796.04     35.26 o 
 -16   0   4     2617.25     2770.77     65.07 o 
 -14   0   4      154.93      150.29     12.29 o 
 -12   0   4     4796.42     5314.58     89.70 o 
 -10   0   4    23989.23    23861.82    994.83 o 
  -8   0   4     8347.65     7595.47     95.40 o 
  -6   0   4     1842.23     1842.71     25.35 o 
  -4   0   4     3525.86     3384.16     36.55 o 
   2   0   4     4884.98     4780.13     71.36 o 
   4   0   4        5.78        1.93      3.39 o 
   6   0   4      554.35      528.22     15.48 o 
   8   0   4      446.50      464.86     14.90 o 
  10   0   4       45.09       44.70      5.39 o 
  12   0   4        0.00        0.00     12.29 o 
  14   0   4      667.45      672.36     21.05 o 
  16   0   4        9.94        7.09      7.64 o 
  18   0   4       23.04       30.08     10.05 o 
  20   0   4       14.93       12.15     10.35 o 
  22   0   4        4.83       27.27     24.93 o 
 -25   1   4        7.19       13.06     12.03 o 
 -23   1   4       50.17       45.84     10.97 o 
 -21   1   4       43.74       21.89      8.75 o 
 -19   1   4      233.64      207.36     18.53 o 
 -17   1   4       41.13       61.60     11.60 o 
 -15   1   4        0.25        3.24      2.63 o 
 -13   1   4       92.96       64.22      8.59 o 
 -11   1   4     2623.12     2887.35     57.44 o 
  -9   1   4     2125.94     2263.99     42.43 o 
  -7   1   4     1233.41     1277.51     27.30 o 
  -5   1   4      800.34      731.98     11.43 o 
  -3   1   4      652.08      597.23     10.93 o 
  -1   1   4    13967.29    13427.76    142.02 o 
   1   1   4    33570.49    32363.40    241.97 o 
   3   1   4     1664.77     1584.39     23.70 o 
   5   1   4       30.29       30.40      2.93 o 
   7   1   4     1029.42      988.34     18.21 o 
   9   1   4      797.55      809.24     19.52 o 
  11   1   4      809.04      795.94     30.72 o 
  13   1   4     1193.82     1233.60     29.98 o 
  15   1   4       35.84       45.87      7.43 o 
  17   1   4       21.03       28.47      6.14 o 
  19   1   4        2.83        0.00      6.18 o 
  21   1   4       74.83       76.14     16.79 o 
  23   1   4       10.02        3.04      9.92 o 
 -24   2   4        0.00        0.00     14.24 o 
 -22   2   4        2.83       12.24     14.97 o 
 -20   2   4        4.17        0.00     11.32 o 
 -18   2   4       51.08       53.42     15.49 o 
 -16   2   4      307.50      315.37     19.17 o 
 -14   2   4      183.26      174.45     12.04 o 
 -12   2   4      319.31      336.97     14.04 o 
 -10   2   4        4.40        8.00      5.07 o 
  -8   2   4     3571.49     3648.51     45.48 o 
  -6   2   4        0.01        0.00      2.68 o 
  -4   2   4     1099.71     1112.33     22.09 o 
  -2   2   4       24.23       26.20      3.53 o 
   0   2   4     2129.58     2128.28     28.44 o 
   2   2   4     3318.87     3168.00     47.24 o 
   4   2   4      671.83      621.40     17.76 o 
   6   2   4       99.39       91.13      8.70 o 
   8   2   4       10.36       10.36      3.22 o 
  10   2   4      217.18      203.30     13.41 o 
  12   2   4       36.08       24.69     10.94 o 
  14   2   4        1.67        1.55      6.14 o 
  16   2   4        5.71        6.46      7.49 o 
  18   2   4       13.77       14.83      7.31 o 
  20   2   4       92.48      106.99     14.94 o 
 -21   3   4        0.92        0.00     11.82 o 
 -19   3   4       49.01       47.57     13.22 o 
 -17   3   4      144.53      139.73     17.93 o 
 -15   3   4        0.67        0.00      8.83 o 
 -13   3   4       67.03       73.55     12.18 o 
 -11   3   4       40.74       34.44      9.84 o 
  -9   3   4      102.49       95.40      8.18 o 
  -7   3   4       20.30       20.48      5.07 o 
  -5   3   4      103.77      117.89      8.15 o 
  -3   3   4      223.54      227.39      9.83 o 
  -1   3   4       23.27       28.24      4.35 o 
   1   3   4      221.48      211.29      8.98 o 
   3   3   4      773.01      810.57     31.29 o 
   5   3   4       47.60       46.30      6.62 o 
   7   3   4        6.82        3.08      6.44 o 
   9   3   4        5.18        0.37      6.28 o 
  11   3   4       65.43       67.52     10.05 o 
  13   3   4      341.86      356.51     23.51 o 
  15   3   4       48.36       21.76     14.08 o 
  17   3   4        0.75        8.92      6.99 o 
 -16   4   4        0.97        0.00     10.89 o 
 -14   4   4       19.59       31.85     12.14 o 
 -12   4   4       90.48       92.80     15.15 o 
 -10   4   4       45.31       29.66     15.17 o 
  -8   4   4       21.67       35.91      9.35 o 
  -6   4   4        6.42        7.06      8.63 o 
  -4   4   4        1.42        0.00      7.29 o 
  -2   4   4        0.56        0.00      6.10 o 
   0   4   4        3.78       18.78      6.96 o 
   2   4   4        1.66        9.04      6.88 o 
   4   4   4        3.40        9.29      4.97 o 
   6   4   4       61.04       54.82     13.52 o 
   8   4   4        3.09        3.52      9.16 o 
  10   4   4        0.67        0.00      8.84 o 
  12   4   4        0.01       10.08      9.29 o 
  -3   5   4        3.22        5.84     11.59 o 
  -1   5   4        5.30        1.13      6.65 o 
 -25   1   5       56.96       33.91     12.77 o 
 -23   1   5       33.16       28.61      9.31 o 
 -21   1   5        8.85        6.27     10.29 o 
 -19   1   5       31.69       20.91      8.12 o 
 -17   1   5        1.33       14.79     11.66 o 
 -15   1   5        2.53        7.94      3.76 o 
 -13   1   5     1192.78     1205.01     35.07 o 
 -11   1   5      484.33      453.07     18.82 o 
  -9   1   5     1090.47     1163.30     17.28 o 
  -7   1   5      402.05      424.56     10.16 o 
  -5   1   5     5550.99     5438.24     87.40 o 
  -3   1   5      792.65      747.25     13.05 o 
  -1   1   5     1948.35     2148.75     26.94 o 
   1   1   5     4349.48     4235.58     40.93 o 
   3   1   5      222.95      239.85      8.54 o 
   5   1   5     2716.21     2833.61     47.17 o 
   7   1   5      403.12      386.76     10.36 o 
   9   1   5       23.14       23.73      3.45 o 
  11   1   5       78.36       70.78      6.31 o 
  13   1   5     5797.48     5879.20     83.96 o 
  15   1   5        2.36        0.00      5.16 o 
  17   1   5        0.07       11.86      7.48 o 
  19   1   5      121.64      131.14     12.62 o 
  21   1   5       62.43       64.57     14.02 o 
 -24   2   5        3.24       20.94     10.67 o 
 -22   2   5        1.23        3.18     16.56 o 
 -20   2   5       23.16       24.08     12.18 o 
 -18   2   5      910.84      804.98    105.48 o 
 -16   2   5       99.40       93.98     11.23 o 
 -14   2   5        0.25        8.35      7.93 o 
 -12   2   5       51.10       55.37      9.33 o 
 -10   2   5       42.12       44.36      3.95 o 
  -8   2   5     2065.80     2108.08     33.43 o 
  -6   2   5       53.25       53.50      9.24 o 
  -4   2   5        7.81        9.53      2.68 o 
  -2   2   5      874.03      857.48     19.80 o 
   0   2   5       70.63       75.46      4.86 o 
   2   2   5     8343.61     8557.62    155.06 o 
   4   2   5        3.30        4.62      3.88 o 
   6   2   5      116.49      110.73      8.43 o 
   8   2   5      204.98      200.26     10.96 o 
  10   2   5      724.54      693.56     22.87 o 
  12   2   5     2128.39     2246.88     53.94 o 
  14   2   5        5.03        0.03      8.20 o 
  16   2   5       33.06       18.75      8.01 o 
  18   2   5      172.77      192.72     15.89 o 
  20   2   5        7.22       12.39     10.84 o 
 -21   3   5       51.61       53.82     14.67 o 
 -19   3   5      824.20      952.52     46.38 o 
 -17   3   5       17.28       24.72     11.64 o 
 -15   3   5       18.98       30.86      9.89 o 
 -13   3   5      180.29      190.59     18.19 o 
 -11   3   5      218.25      249.29     19.74 o 
  -9   3   5      481.35      492.07     20.49 o 
  -7   3   5        3.47        2.09      3.95 o 
  -5   3   5       12.62       15.08      5.84 o 
  -3   3   5       35.86       39.81      4.35 o 
  -1   3   5        6.37       12.65      3.74 o 
   1   3   5      323.71      337.53     13.48 o 
   3   3   5       93.25       89.55      7.67 o 
   5   3   5       30.31       23.58      4.91 o 
   7   3   5       22.06       22.52      5.16 o 
   9   3   5      243.63      248.13     17.01 o 
  11   3   5      176.49      190.26     15.16 o 
  13   3   5       18.72       35.47      9.05 o 
  15   3   5        6.89        9.26      8.94 o 
  17   3   5        2.21        7.37      7.20 o 
 -16   4   5        0.14        0.00     12.79 o 
 -14   4   5        2.45       20.36     11.43 o 
 -12   4   5      239.39      286.82     24.85 o 
 -10   4   5        1.04        8.83     10.09 o 
  -8   4   5        1.10        0.00      7.72 o 
  -6   4   5        5.97        7.03      8.14 o 
  -4   4   5       11.78        5.17      8.58 o 
  -2   4   5       47.74       53.17      8.96 o 
   0   4   5       15.46       21.72      6.97 o 
   2   4   5       50.34       52.16      9.61 o 
   4   4   5       17.40       14.15      6.41 o 
   6   4   5        9.81       16.06     11.05 o 
   8   4   5        4.42       12.60      8.23 o 
  10   4   5        9.28        4.22      8.73 o 
  12   4   5        5.96        2.01     12.57 o 
 -26   0   6        1.93        5.80     10.76 o 
 -24   0   6        0.66        2.14     11.85 o 
 -22   0   6      139.51      114.27     20.61 o 
 -20   0   6        0.00        5.01      9.60 o 
 -18   0   6       94.58      110.37     14.71 o 
 -16   0   6        2.25        0.00      5.82 o 
 -14   0   6      109.38      120.89     10.44 o 
 -12   0   6     3002.58     3269.29     60.69 o 
 -10   0   6      954.81      928.62     24.86 o 
  -8   0   6      176.04      164.24      9.56 o 
  -6   0   6     6541.69     6098.94     64.18 o 
  -4   0   6     2140.23     1995.79     25.59 o 
  -2   0   6     7926.63     7672.90     76.02 o 
   0   0   6     1705.64     1673.24     27.86 o 
   2   0   6     7110.98     6707.10     99.90 o 
   4   0   6     7182.65     7299.11    201.70 o 
   6   0   6     1122.25     1117.81     86.66 o 
   8   0   6     1136.41     1148.16     36.65 o 
  10   0   6      384.41      395.04     18.98 o 
  12   0   6       80.31       84.28     10.93 o 
  14   0   6     2567.32     2559.50     61.63 o 
  16   0   6     1714.89     1806.81     61.47 o 
  18   0   6      253.93      250.07     35.45 o 
  20   0   6      168.39      157.52     32.22 o 
  22   0   6        5.30        0.00     14.56 o 
 -25   1   6        8.83       21.68      9.39 o 
 -23   1   6        1.86        3.34      7.79 o 
 -21   1   6       26.44       12.78      7.62 o 
 -19   1   6       26.17        8.67     12.77 o 
 -17   1   6     1078.47     1097.35     38.05 o 
 -15   1   6      178.25      162.27     11.20 o 
 -13   1   6      426.50      423.70     17.09 o 
 -11   1   6     1052.39     1173.39     22.65 o 
  -9   1   6      398.21      430.44      9.57 o 
  -7   1   6     4724.97     4778.87     47.98 o 
  -5   1   6      592.92      591.59     11.80 o 
  -3   1   6     3980.20     3759.95     43.81 o 
  -1   1   6    10763.21    10684.72    114.44 o 
   1   1   6      657.55      735.29     13.62 o 
   3   1   6      163.56      186.57      8.81 o 
   5   1   6      649.73      757.02     21.93 o 
   7   1   6       83.46       79.74      7.79 o 
   9   1   6      100.25      119.11     10.11 o 
  11   1   6      350.60      321.22     16.75 o 
  13   1   6     1133.55     1114.03     33.89 o 
  15   1   6      252.84      264.52     15.10 o 
  17   1   6        0.85        8.29      7.40 o 
  19   1   6       88.52       72.58     10.90 o 
  21   1   6        9.28        1.81     11.99 o 
 -24   2   6       23.14       19.05     16.84 o 
 -22   2   6        7.52        7.80      8.78 o 
 -20   2   6       79.84       79.37     14.58 o 
 -18   2   6     1199.53     1214.07     47.31 o 
 -16   2   6      587.55      583.75     22.92 o 
 -14   2   6       52.80       63.08      8.39 o 
 -12   2   6       47.24       47.16      8.95 o 
 -10   2   6        4.44        4.34      2.93 o 
  -8   2   6      664.37      691.21     19.77 o 
  -6   2   6      187.80      186.13      7.12 o 
  -4   2   6     1206.00     1170.56     25.86 o 
  -2   2   6      199.91      209.77      8.16 o 
   0   2   6     3766.75     3835.86     48.65 o 
   2   2   6     9569.41     9468.91    170.16 o 
   4   2   6      301.14      248.46     12.93 o 
   6   2   6      341.09      303.47     14.17 o 
   8   2   6      135.03      137.57     10.41 o 
  10   2   6      843.98      838.66     25.83 o 
  12   2   6     1014.31     1042.54     38.89 o 
  14   2   6        0.86        7.42      6.99 o 
  16   2   6       43.20       48.50     10.80 o 
  18   2   6       34.03       33.89     10.75 o 
  20   2   6       22.66       22.04      9.93 o 
 -21   3   6      130.10      102.54     19.36 o 
 -19   3   6      280.12      281.30     25.53 o 
 -17   3   6        4.63        0.00     12.95 o 
 -15   3   6       12.40        8.05      8.61 o 
 -13   3   6        0.85        0.00     14.33 o 
 -11   3   6      134.99      139.35     15.77 o 
  -9   3   6       39.40       31.04      7.45 o 
  -7   3   6        7.79       16.62      6.28 o 
  -5   3   6       36.64       35.55      4.89 o 
  -3   3   6      388.08      391.73     15.03 o 
  -1   3   6        2.94        6.03      3.40 o 
   1   3   6      636.01      660.04     21.45 o 
   3   3   6      604.21      564.37     20.98 o 
   5   3   6      126.08      120.88      9.89 o 
   7   3   6        8.52        2.73      4.46 o 
   9   3   6       71.93       70.77      7.53 o 
  11   3   6       33.55       31.12     10.09 o 
  13   3   6       86.05       85.30     11.84 o 
  15   3   6        8.02        8.63      7.45 o 
  17   3   6        5.71        0.00      8.33 o 
 -16   4   6       10.84       20.28     10.07 o 
 -14   4   6        0.18        0.00     12.69 o 
 -12   4   6      356.34      388.87     28.64 o 
 -10   4   6       18.37       30.63     14.73 o 
  -8   4   6       16.34        4.40      8.32 o 
  -6   4   6        1.69        0.00      7.35 o 
  -4   4   6      166.94      199.94     17.39 o 
  -2   4   6        6.47        7.97      5.99 o 
   0   4   6        0.69        7.14      6.61 o 
   2   4   6        0.11        0.00      5.75 o 
   4   4   6      281.17      283.12     20.33 o 
   6   4   6       12.06       12.21      7.95 o 
   8   4   6        1.70        0.00      9.01 o 
  10   4   6       11.76       15.76      7.61 o 
  12   4   6       21.24       14.81      8.93 o 
 -25   1   7        4.84        0.00     10.74 o 
 -23   1   7       26.47       23.95     10.73 o 
 -21   1   7      560.71      501.52     24.37 o 
 -19   1   7       86.02       73.45      9.69 o 
 -17   1   7      191.59      188.53     16.48 o 
 -15   1   7     2314.09     2357.14     48.61 o 
 -13   1   7     1341.88     1310.40     26.41 o 
 -11   1   7     5312.12     5361.29     61.70 o 
  -9   1   7      742.77      766.88     16.62 o 
  -7   1   7     2180.51     2108.11     25.59 o 
  -5   1   7     1159.94     1155.96     20.91 o 
  -3   1   7     7340.96     7474.90     69.84 o 
  -1   1   7        7.50        5.56      2.31 o 
   1   1   7      704.64      707.85     13.58 o 
   3   1   7      850.75      840.09     29.88 o 
   5   1   7      101.09       94.61      7.48 o 
   7   1   7       30.70       32.42      6.26 o 
   9   1   7       35.98       29.43      6.04 o 
  11   1   7      118.03      115.98     11.06 o 
  13   1   7       37.77       32.51      8.04 o 
  15   1   7       47.80       33.42     10.40 o 
  17   1   7       12.39        9.71     10.37 o 
  19   1   7        1.62        8.14     19.07 o 
  21   1   7        0.42        0.00     11.01 o 
 -24   2   7       49.79       80.03     15.63 o 
 -22   2   7       12.61       17.19     11.34 o 
 -20   2   7       25.51        8.67     12.00 o 
 -18   2   7      242.73      239.36     20.92 o 
 -16   2   7      105.53       97.57     10.31 o 
 -14   2   7      143.84      146.01     11.13 o 
 -12   2   7       94.95       94.87      6.85 o 
 -10   2   7      981.78     1001.28     25.23 o 
  -8   2   7     1764.21     1777.31     48.00 o 
  -6   2   7       59.89       54.72      5.39 o 
  -4   2   7      571.58      586.53     15.35 o 
  -2   2   7     2337.69     2292.22     32.66 o 
   0   2   7     5599.47     5444.07     84.95 o 
   2   2   7     3656.36     3642.25     53.09 o 
   4   2   7      739.24      705.36     20.64 o 
   6   2   7      151.27      150.16      8.35 o 
   8   2   7       11.83        5.24      5.36 o 
  10   2   7       65.11       65.78      8.78 o 
  12   2   7      100.58       82.90     15.51 o 
  14   2   7      160.88      163.14     15.39 o 
  16   2   7        5.00        9.56      9.68 o 
  18   2   7        6.51        0.00      9.34 o 
  20   2   7       28.81       34.45     13.36 o 
 -21   3   7       11.19        5.44     10.64 o 
 -19   3   7        0.45       10.10     11.66 o 
 -17   3   7       70.79       63.22     13.01 o 
 -15   3   7        8.68       13.90      9.30 o 
 -13   3   7       29.19       13.37     11.30 o 
 -11   3   7       99.88      115.54     14.82 o 
  -9   3   7      198.95      203.54     13.34 o 
  -7   3   7      447.28      458.73     20.58 o 
  -5   3   7       27.30       29.24      7.79 o 
  -3   3   7        4.32        1.23      3.00 o 
  -1   3   7        0.37        2.50      3.96 o 
   1   3   7      480.36      475.38     18.54 o 
   3   3   7     1868.82     1823.37     58.74 o 
   5   3   7        9.39        7.23      4.60 o 
   7   3   7      164.80      161.84     12.65 o 
   9   3   7       97.40      108.65     11.19 o 
  11   3   7      228.33      220.22     16.49 o 
  13   3   7      107.82       86.49     11.73 o 
  15   3   7        0.51        0.00     10.55 o 
  17   3   7       32.72       25.73      8.42 o 
 -16   4   7        0.01        0.55     12.37 o 
 -14   4   7       11.43       18.17     11.98 o 
 -12   4   7        0.84        0.00     10.67 o 
 -10   4   7        7.02       25.16     10.34 o 
  -8   4   7        9.66       20.61      9.89 o 
  -6   4   7       63.53       86.47     18.22 o 
  -4   4   7       67.66       78.24     10.67 o 
  -2   4   7        3.40        0.00      6.40 o 
   0   4   7        8.49        0.00      6.99 o 
   2   4   7       34.07       34.79      7.79 o 
   4   4   7       10.84        2.99      7.88 o 
   6   4   7        3.54        7.33      7.38 o 
   8   4   7        0.00        0.00      7.30 o 
  10   4   7        4.73        8.52      8.14 o 
 -26   0   8       48.81       54.21     14.35 o 
 -24   0   8      168.33      175.25     23.41 o 
 -22   0   8       22.46       58.32     15.03 o 
 -20   0   8       88.12       67.02     10.65 o 
 -18   0   8      132.75      120.78     12.74 o 
 -16   0   8       49.10       55.04      8.52 o 
 -14   0   8      865.40      896.22     28.22 o 
 -12   0   8        4.00        5.94      5.12 o 
 -10   0   8     2589.05     2658.00     51.18 o 
  -8   0   8     1303.64     1322.89     26.30 o 
  -6   0   8    14647.67    14928.56    176.35 o 
  -4   0   8     4791.49     4892.07     59.26 o 
  -2   0   8     1158.89     1164.24     18.71 o 
   0   0   8       58.60       76.21      7.23 o 
   2   0   8       26.27       83.21     15.54 o 
   4   0   8     3305.15     3571.51    252.91 o 
   6   0   8     1123.99     1285.60     36.64 o 
   8   0   8     2117.03     2238.41    157.43 o 
  10   0   8     1203.18     1257.64     42.53 o 
  12   0   8      265.20      262.86     17.27 o 
  14   0   8     6341.63     6510.81    119.19 o 
  16   0   8       17.70       22.20     19.60 o 
  18   0   8       32.35       58.15     26.37 o 
  20   0   8       25.79        0.00     16.59 o 
 -27   1   8       27.13       51.66     15.63 o 
 -25   1   8        3.52        0.00     11.51 o 
 -23   1   8       19.01       24.84      8.18 o 
 -21   1   8      211.21      175.73     15.28 o 
 -19   1   8       11.16       15.86      7.39 o 
 -17   1   8     1723.95     1782.92     43.22 o 
 -15   1   8        2.62        0.00      6.25 o 
 -13   1   8        0.08        3.26      7.30 o 
 -11   1   8      446.26      468.26     12.28 o 
  -9   1   8     2304.37     2371.44     36.21 o 
  -7   1   8     2542.03     2569.10     33.87 o 
  -5   1   8       90.86      101.52      4.48 o 
  -3   1   8     1340.14     1314.78     19.47 o 
  -1   1   8     2330.47     2494.10     29.31 o 
   1   1   8      140.99      142.23      5.29 o 
   3   1   8     4213.02     4871.45     71.81 o 
   5   1   8      212.75      199.11     11.64 o 
   7   1   8       41.38       37.51      7.71 o 
   9   1   8       59.98       58.16      8.53 o 
  11   1   8      340.65      328.80     18.11 o 
  13   1   8      713.79      748.42     28.09 o 
  15   1   8      152.23      171.73     15.47 o 
  17   1   8        9.05        0.00      8.63 o 
  19   1   8        5.51        0.00     15.57 o 
  21   1   8        6.98        8.17     12.98 o 
 -24   2   8       37.87       51.46     13.62 o 
 -22   2   8      110.67      114.35     17.85 o 
 -20   2   8      108.06      123.42     16.62 o 
 -18   2   8      239.63      294.98     23.27 o 
 -16   2   8      112.37      103.55     10.70 o 
 -14   2   8        1.09        0.00      5.09 o 
 -12   2   8      206.96      201.65      9.98 o 
 -10   2   8      879.74      891.11     21.88 o 
  -8   2   8     2937.17     2814.77     47.60 o 
  -6   2   8       42.68       36.91      4.47 o 
  -4   2   8      156.71      149.50      7.93 o 
  -2   2   8      135.19      131.90      7.02 o 
   0   2   8     2031.96     1967.19     41.42 o 
   2   2   8      166.73      139.19      8.68 o 
   4   2   8        8.41        9.81      3.49 o 
   6   2   8       97.13       80.62     11.06 o 
   8   2   8       48.60       55.94      8.11 o 
  10   2   8       75.98       75.07      8.95 o 
  12   2   8        8.00       20.34      7.56 o 
  14   2   8       98.58      105.08     13.30 o 
  16   2   8       52.93       56.70     12.24 o 
  18   2   8        6.30        0.00     10.54 o 
 -21   3   8       60.79       65.52     13.87 o 
 -19   3   8       29.28       27.23      9.80 o 
 -17   3   8       80.19       75.02     22.64 o 
 -15   3   8        4.49       15.77     10.75 o 
 -13   3   8        0.01       13.15     12.87 o 
 -11   3   8        1.27        2.84      8.01 o 
  -9   3   8      213.47      216.14     13.78 o 
  -7   3   8        2.34        3.99      7.25 o 
  -5   3   8       58.45       63.24      7.22 o 
  -3   3   8        0.50        1.73      4.49 o 
  -1   3   8        1.10        6.03      4.60 o 
   1   3   8      569.18      525.22     21.61 o 
   3   3   8     1103.28     1131.65     41.90 o 
   5   3   8       22.92       29.62      5.73 o 
   7   3   8      188.56      192.18     13.94 o 
   9   3   8       12.78        9.93      6.41 o 
  11   3   8       64.49       63.82     12.58 o 
  13   3   8       19.94       20.41      8.05 o 
  15   3   8        0.53        7.60      8.61 o 
 -16   4   8       10.77       14.13     10.19 o 
 -14   4   8       19.31       27.99     12.23 o 
 -12   4   8        4.44        5.78     12.02 o 
 -10   4   8       32.06       23.04     13.85 o 
  -8   4   8        0.20        2.12      8.31 o 
  -6   4   8      149.97      147.01     21.29 o 
  -4   4   8       92.81       91.74     11.53 o 
  -2   4   8       28.00       39.26      8.50 o 
   0   4   8       35.39       38.82     13.68 o 
   2   4   8       44.68       11.98      9.05 o 
   4   4   8      376.76      362.43     20.65 o 
   6   4   8       20.10       19.33      7.98 o 
   8   4   8        1.26       15.76      7.38 o 
  10   4   8        2.01        3.14      7.61 o 
 -27   1   9        2.98        0.00     14.36 o 
 -25   1   9        2.94       13.25     11.94 o 
 -23   1   9        5.43        9.20      7.78 o 
 -21   1   9       17.95       11.82      8.20 o 
 -19   1   9      414.22      417.42     21.06 o 
 -17   1   9     1860.51     1898.75     45.15 o 
 -15   1   9      303.47      311.45     17.24 o 
 -13   1   9      245.26      231.68      7.69 o 
 -11   1   9      383.13      357.91     12.39 o 
  -9   1   9      425.92      493.83     13.88 o 
  -7   1   9     6660.88     6559.61     71.95 o 
  -5   1   9     3285.00     3286.31     39.90 o 
  -3   1   9     2406.46     2342.00     28.24 o 
  -1   1   9      553.73      556.72     12.08 o 
   1   1   9     4038.40     4522.50     55.07 o 
   3   1   9     3115.11     3458.47     65.67 o 
   5   1   9     1093.60     1133.85     33.98 o 
   7   1   9      163.06      159.37     10.78 o 
   9   1   9      162.73      138.06     14.12 o 
  11   1   9      511.39      512.45     40.44 o 
  13   1   9      538.72      525.17     28.58 o 
  15   1   9     1232.33     1323.63     41.51 o 
  17   1   9       78.41       87.29     16.93 o 
  19   1   9       33.69       25.73     16.27 o 
 -24   2   9        0.08        5.37     12.85 o 
 -22   2   9       10.70       14.29     11.26 o 
 -20   2   9      391.25      371.92     26.75 o 
 -18   2   9     1261.98     1318.66     49.59 o 
 -16   2   9      472.30      487.99     21.19 o 
 -14   2   9      182.56      186.48     15.36 o 
 -12   2   9      234.25      228.55     14.10 o 
 -10   2   9     1207.17     1081.60     31.60 o 
  -8   2   9       82.13       92.40      5.43 o 
  -6   2   9      197.38      202.92      9.19 o 
  -4   2   9      189.08      185.04     11.47 o 
  -2   2   9      538.31      537.63     18.21 o 
   0   2   9        2.44        9.08      4.87 o 
   2   2   9     1166.04     1205.34     26.24 o 
   4   2   9       41.41       42.76      5.03 o 
   6   2   9       65.35       55.11      9.00 o 
   8   2   9       19.75       16.18      7.41 o 
  10   2   9      134.75      134.74     11.29 o 
  12   2   9        0.27        0.00      7.60 o 
  14   2   9        7.92       21.02      7.78 o 
  16   2   9       47.79       48.79     10.84 o 
  18   2   9       25.27       38.29     12.99 o 
 -21   3   9      156.73      175.75     22.05 o 
 -19   3   9      136.28      142.21     18.61 o 
 -17   3   9       77.28       89.05     14.39 o 
 -15   3   9       50.29       56.51     12.81 o 
 -13   3   9        7.16       24.03     10.10 o 
 -11   3   9       81.83       83.33     12.79 o 
  -9   3   9       30.05       53.59     11.03 o 
  -7   3   9        6.48        4.22      7.78 o 
  -5   3   9       34.65       41.06      7.04 o 
  -3   3   9       89.22       93.66      9.25 o 
  -1   3   9      517.08      522.24     17.44 o 
   1   3   9      116.36      128.24     10.30 o 
   3   3   9        3.85        1.34      5.45 o 
   5   3   9      122.17      125.02     12.27 o 
   7   3   9       74.67       89.02     10.33 o 
   9   3   9       48.10       57.79     10.86 o 
  11   3   9        0.00        0.66      9.01 o 
  13   3   9       18.02       21.83      7.94 o 
  15   3   9        0.75        0.00      9.11 o 
 -16   4   9        0.42        0.00     10.12 o 
 -14   4   9        4.08        0.97      9.84 o 
 -12   4   9       19.60       12.89      9.93 o 
 -10   4   9       11.61       28.12     10.53 o 
  -8   4   9        3.82        0.00      7.96 o 
  -6   4   9       32.57       57.00     27.46 o 
  -4   4   9        0.22        8.25      7.94 o 
  -2   4   9       32.02       33.42      8.83 o 
   0   4   9        2.68        7.73      7.98 o 
   2   4   9        1.48        2.11      8.58 o 
   4   4   9        3.74        0.00      6.98 o 
   6   4   9        2.60       14.23      8.54 o 
   8   4   9        1.50        6.83      7.82 o 
  10   4   9       14.48        0.00      7.66 o 
 -26   0  10       50.75       61.36     16.79 o 
 -24   0  10        0.69        0.00     13.24 o 
 -22   0  10        8.18       15.26     14.22 o 
 -20   0  10      518.87      454.10     23.58 o 
 -18   0  10      640.33      626.71     26.43 o 
 -16   0  10     1931.64     1849.69     46.40 o 
 -14   0  10      825.77      853.25     28.05 o 
 -12   0  10     1612.75     1682.23     40.15 o 
 -10   0  10     1722.07     1649.84     38.40 o 
  -8   0  10      694.83      645.78     21.33 o 
  -6   0  10    10460.17    10768.42    196.63 o 
  -4   0  10       67.96       83.54      8.94 o 
  -2   0  10     3918.82     4020.13     67.15 o 
   0   0  10    16439.51    16611.83    280.07 o 
   2   0  10       31.44       41.65     13.01 o 
   4   0  10     3752.72     4108.02    130.62 o 
   6   0  10      290.36      343.23     18.97 o 
   8   0  10      148.41      160.43     25.32 o 
  10   0  10      298.14      291.95     19.37 o 
  12   0  10     1606.73     1680.73     46.70 o 
  14   0  10     1095.25     1033.07     53.49 o 
  16   0  10       20.16       19.63     14.94 o 
  18   0  10        0.27        0.00     21.13 o 
  20   0  10       19.55       14.76     18.60 o 
 -27   1  10       12.09       15.92     44.31 o 
 -25   1  10        3.74        0.00     16.85 o 
 -23   1  10        0.06        0.00      7.43 o 
 -21   1  10      116.49       97.17     11.52 o 
 -19   1  10       61.61       55.08      8.36 o 
 -17   1  10      958.47      990.68     37.42 o 
 -15   1  10        2.28        5.16      4.21 o 
 -13   1  10       73.23       68.73      6.26 o 
 -11   1  10     1434.73     1300.58     28.12 o 
  -9   1  10     1173.25     1246.92     24.60 o 
  -7   1  10     1181.39     1239.85     20.76 o 
  -5   1  10        0.46        5.94      3.86 o 
  -3   1  10      109.32      119.87      5.26 o 
  -1   1  10     2205.33     2203.42     35.88 o 
   1   1  10       12.36       14.50      3.52 o 
   3   1  10      995.26     1074.03     32.13 o 
   5   1  10      150.59      142.43     12.86 o 
   7   1  10        0.51        0.00      8.01 o 
   9   1  10        5.22        6.52      8.06 o 
  11   1  10      410.91      394.41     21.65 o 
  13   1  10      167.50      197.81     23.91 o 
  15   1  10      323.77      359.99     23.97 o 
  17   1  10       20.58        5.61     11.29 o 
  19   1  10        2.65       27.53     18.55 o 
 -24   2  10       15.86       26.33     10.82 o 
 -22   2  10        0.31       12.72     10.42 o 
 -20   2  10     1090.87     1156.42     47.56 o 
 -18   2  10      223.92      226.88     20.72 o 
 -16   2  10        4.64        9.15      6.19 o 
 -14   2  10      115.20      101.94     12.63 o 
 -12   2  10      253.18      252.41     13.37 o 
 -10   2  10     1291.66     1180.38     49.14 o 
  -8   2  10      245.34      233.20     11.33 o 
  -6   2  10       64.88       65.49      7.81 o 
  -4   2  10      224.72      227.29     11.74 o 
  -2   2  10      460.11      466.70     13.57 o 
   0   2  10      401.35      436.70     15.49 o 
   2   2  10      364.78      347.33     15.58 o 
   4   2  10      490.83      524.98     22.02 o 
   6   2  10      383.11      388.35     20.09 o 
   8   2  10       21.57       13.00      6.30 o 
  10   2  10      114.97       82.96     11.21 o 
  12   2  10       92.49      105.43     12.56 o 
  14   2  10       12.49       19.31      8.32 o 
  16   2  10       10.65        6.03      9.33 o 
  18   2  10        2.82        7.65     22.66 o 
 -21   3  10        5.37        9.48     12.75 o 
 -19   3  10      196.69      216.09     22.34 o 
 -17   3  10       73.23       69.57     16.15 o 
 -15   3  10       28.71       21.91     10.32 o 
 -13   3  10        0.66        2.92      9.62 o 
 -11   3  10       17.08        1.14      8.47 o 
  -9   3  10      325.27      338.11     22.45 o 
  -7   3  10      142.27      135.44     11.16 o 
  -5   3  10      230.28      237.85     14.22 o 
  -3   3  10      191.93      177.24     10.60 o 
  -1   3  10        2.58        3.42      5.21 o 
   1   3  10      897.11      894.03     32.57 o 
   3   3  10      312.65      307.36     19.04 o 
   5   3  10      148.20      152.93     14.24 o 
   7   3  10       44.20       42.57      8.55 o 
   9   3  10        1.43        0.00      7.65 o 
  11   3  10       11.83        1.96      9.38 o 
  13   3  10       28.87       25.66      8.99 o 
  15   3  10      102.38      131.68     15.35 o 
 -16   4  10        0.38        0.04     11.41 o 
 -14   4  10        0.80        2.35     12.14 o 
 -12   4  10        3.47       19.54     10.39 o 
 -10   4  10       32.41       47.00     12.74 o 
  -8   4  10      196.46      208.99     24.98 o 
  -6   4  10      805.84      835.41     58.13 o 
  -4   4  10       30.13       28.45     11.23 o 
  -2   4  10        0.05       12.48      6.49 o 
   0   4  10       18.28        9.05      8.05 o 
   2   4  10      382.80      349.22     26.37 o 
   4   4  10      750.73      661.49     64.00 o 
   6   4  10        9.04        0.00      8.39 o 
   8   4  10        3.01        0.00      8.44 o 
 -27   1  11        6.85       10.59     14.31 o 
 -25   1  11        2.01       14.46     10.83 o 
 -23   1  11      127.27      141.99     14.07 o 
 -21   1  11      240.39      252.40     17.64 o 
 -19   1  11      401.34      404.48     26.92 o 
 -17   1  11        4.47        2.94      6.84 o 
 -15   1  11       51.21       46.87      6.53 o 
 -13   1  11      101.76      100.41      9.48 o 
 -11   1  11       30.02       34.22      3.94 o 
  -9   1  11        1.81        1.69      4.37 o 
  -7   1  11      473.69      459.64     14.33 o 
  -5   1  11     1779.32     1779.33     32.66 o 
  -3   1  11       46.91       50.64      4.01 o 
  -1   1  11     1200.13     1240.94     22.69 o 
   1   1  11      129.72      133.14      7.47 o 
   3   1  11       78.33       63.04      8.63 o 
   5   1  11      465.65      510.48     27.98 o 
   7   1  11        1.94        0.00      5.23 o 
   9   1  11       82.07       86.10     11.07 o 
  11   1  11      474.29      506.84     25.02 o 
  13   1  11       46.74       63.98     12.57 o 
  15   1  11      283.39      304.81     26.26 o 
  17   1  11       33.89       44.77     12.70 o 
  19   1  11        4.97        8.33     17.06 o 
 -24   2  11        3.24        6.33      9.73 o 
 -22   2  11        6.39       27.94     13.71 o 
 -20   2  11      472.18      463.03     29.79 o 
 -18   2  11        5.70        5.51     12.98 o 
 -16   2  11       28.97       32.41      7.01 o 
 -14   2  11      245.97      260.68     14.99 o 
 -12   2  11       40.51       35.38      9.26 o 
 -10   2  11      869.20      837.29     35.33 o 
  -8   2  11      105.00      114.14      9.46 o 
  -6   2  11        0.49        0.24      5.38 o 
  -4   2  11       84.97       80.06      6.03 o 
  -2   2  11       66.22       68.69      5.69 o 
   0   2  11      633.57      645.81     21.03 o 
   2   2  11       21.00       23.98      4.31 o 
   4   2  11       59.27       75.21     11.72 o 
   6   2  11       50.26       46.65      9.07 o 
   8   2  11      358.68      346.35     18.37 o 
  10   2  11       73.38       83.95     12.27 o 
  12   2  11       53.40       51.54     11.67 o 
  14   2  11        9.74       22.21     11.63 o 
  16   2  11        1.95        8.07     11.48 o 
 -21   3  11       16.44       16.18     14.87 o 
 -19   3  11        7.12        0.00     13.41 o 
 -17   3  11       79.22       73.12     14.66 o 
 -15   3  11       11.32        0.00     11.86 o 
 -13   3  11       13.48       10.04      9.11 o 
 -11   3  11       72.86       81.04     11.82 o 
  -9   3  11      332.49      348.42     22.32 o 
  -7   3  11      194.09      189.05     12.69 o 
  -5   3  11     1267.11     1297.69     38.76 o 
  -3   3  11      248.36      258.81     13.64 o 
  -1   3  11        0.79        4.32      5.32 o 
   1   3  11     1919.04     1790.74     69.38 o 
   3   3  11       24.51       21.88      9.68 o 
   5   3  11      554.80      520.94     25.82 o 
   7   3  11        0.00        0.10      7.18 o 
   9   3  11       11.24       18.64      7.66 o 
  11   3  11       90.63       83.80     17.42 o 
  13   3  11       34.78       33.35     10.30 o 
 -16   4  11      121.18      109.98     17.80 o 
 -14   4  11       20.02       16.90      9.96 o 
 -12   4  11        3.95       10.28     10.29 o 
 -10   4  11        2.26        0.00     12.10 o 
  -8   4  11        1.75        0.00      9.69 o 
  -6   4  11      261.90      265.51     22.64 o 
  -4   4  11       24.48       23.86     13.29 o 
  -2   4  11        0.14        9.34      6.53 o 
   0   4  11       60.60       63.04     13.69 o 
   2   4  11      216.28      184.05     17.36 o 
   4   4  11       23.54       19.45      8.78 o 
   6   4  11        4.55        1.72     10.28 o 
   8   4  11        7.02       17.85      7.92 o 
 -28   0  12      187.47      209.44     56.06 o 
 -26   0  12       40.67       72.83     26.81 o 
 -24   0  12        4.73        2.33     14.05 o 
 -22   0  12      132.98      167.51     44.40 o 
 -20   0  12      180.79      174.52     15.28 o 
 -18   0  12     3809.22     3789.28    103.45 o 
 -16   0  12    11615.15    11140.49    176.42 o 
 -14   0  12        8.05        9.22      8.84 o 
 -12   0  12       29.93        3.07      9.96 o 
 -10   0  12     1675.17     1658.99     39.81 o 
  -8   0  12    15338.20    15932.51    273.15 o 
  -6   0  12     9132.25     8975.53    134.16 o 
  -4   0  12     1085.25     1084.22     35.10 o 
  -2   0  12     5761.97     5609.32    113.00 o 
   0   0  12     2329.21     2398.17     62.58 o 
   2   0  12     7469.71     7709.44    213.92 o 
   4   0  12     2506.30     2874.34    108.45 o 
   6   0  12      513.53      564.00     26.56 o 
   8   0  12      333.85      369.82     21.87 o 
  10   0  12      145.86      141.41     14.35 o 
  12   0  12     1684.38     1731.99    101.37 o 
  14   0  12      747.02      736.36     47.16 o 
  16   0  12      323.27      320.49     33.98 o 
  18   0  12       25.97       25.26     16.88 o 
 -27   1  12       87.31       89.07     18.85 o 
 -25   1  12        4.31        0.00      9.25 o 
 -23   1  12        0.16       12.10      7.83 o 
 -21   1  12        0.60        0.00      7.95 o 
 -19   1  12     1111.27     1198.23     36.82 o 
 -17   1  12     2046.70     2062.34     48.07 o 
 -15   1  12       35.49       24.80      5.79 o 
 -13   1  12     1342.89     1409.97     47.13 o 
 -11   1  12      337.38      342.84     13.00 o 
  -9   1  12      780.88      853.82     21.01 o 
  -7   1  12      725.90      752.37     19.81 o 
  -5   1  12     1487.16     1527.63     27.95 o 
  -3   1  12      486.51      472.36     12.52 o 
  -1   1  12      110.79      113.55      7.89 o 
   1   1  12      332.47      348.37     12.62 o 
   3   1  12      667.64      752.39     28.23 o 
   5   1  12      197.79      201.19     16.17 o 
   7   1  12       50.56       30.74      9.76 o 
   9   1  12      147.72      137.25     19.23 o 
  11   1  12        7.46        3.90      6.37 o 
  13   1  12      362.62      338.15     24.29 o 
  15   1  12      427.88      478.86     32.28 o 
  17   1  12        1.33        1.99     11.43 o 
 -24   2  12        4.82        0.00     13.05 o 
 -22   2  12        5.18       29.40     12.28 o 
 -20   2  12      173.35      195.02     20.38 o 
 -18   2  12       52.25       94.89     14.99 o 
 -16   2  12      119.81      124.46     11.58 o 
 -14   2  12       16.13       11.71      5.54 o 
 -12   2  12       29.95       29.75      4.80 o 
 -10   2  12      513.06      576.35     27.01 o 
  -8   2  12       76.80       89.06     11.81 o 
  -6   2  12        0.58        6.27      7.48 o 
  -4   2  12      394.93      375.52     12.40 o 
  -2   2  12        0.19        0.00      4.29 o 
   0   2  12      228.20      227.71     12.84 o 
   2   2  12      455.20      428.46     15.78 o 
   4   2  12      179.50      171.29     16.88 o 
   6   2  12       26.09       35.58     15.96 o 
   8   2  12       92.06       97.39     11.87 o 
  10   2  12      109.99      113.36     16.07 o 
  12   2  12       22.67        6.51      8.88 o 
  14   2  12      109.13      109.10     17.36 o 
  16   2  12      298.13      297.80     34.72 o 
 -21   3  12        0.89       13.02     10.19 o 
 -19   3  12       30.02        6.56     14.27 o 
 -17   3  12       13.91        8.00     10.39 o 
 -15   3  12      115.68      116.44     16.25 o 
 -13   3  12       98.67      137.78     17.06 o 
 -11   3  12        2.04        0.00     13.32 o 
  -9   3  12      119.61      114.42     13.91 o 
  -7   3  12      108.82      103.46     10.06 o 
  -5   3  12       37.58       39.78      6.76 o 
  -3   3  12        9.84        7.41      5.23 o 
  -1   3  12      253.60      241.99     15.15 o 
   1   3  12       12.23       16.39      7.43 o 
   3   3  12       55.22       62.10     11.37 o 
   5   3  12       23.09       22.56      8.91 o 
   7   3  12        1.46       11.05      7.00 o 
   9   3  12       27.73       42.17      9.13 o 
  11   3  12       48.21       46.39     11.44 o 
  13   3  12       14.96       18.73     10.77 o 
 -16   4  12        9.83        6.95     13.33 o 
 -14   4  12        6.99       14.77     10.15 o 
 -12   4  12        0.30        0.00      8.50 o 
 -10   4  12       14.44       10.35      9.28 o 
  -8   4  12      221.89      240.58     74.61 o 
  -6   4  12       49.56       40.04     11.33 o 
  -4   4  12       20.86       35.53     10.20 o 
  -2   4  12        1.74        4.41      9.98 o 
   0   4  12       51.91       52.50     10.62 o 
   2   4  12       64.52       49.86     11.03 o 
   4   4  12       85.17       88.82     12.78 o 
   6   4  12        0.28        0.00      9.28 o 
 -27   1  13        7.30       36.28     17.49 o 
 -25   1  13       44.66       41.13     12.31 o 
 -23   1  13        7.98        2.90      9.97 o 
 -21   1  13        7.54        0.00      9.04 o 
 -19   1  13     2463.10     2389.24     55.19 o 
 -17   1  13       56.02       51.09      9.19 o 
 -15   1  13     1327.52     1387.68     29.36 o 
 -13   1  13      154.20      137.95      8.02 o 
 -11   1  13      334.23      369.37     14.72 o 
  -9   1  13        0.03        0.00      3.50 o 
  -7   1  13      113.49      114.08      8.38 o 
  -5   1  13     5774.69     5881.80     75.18 o 
  -3   1  13      424.23      396.97     14.79 o 
  -1   1  13        1.89        0.00      3.76 o 
   1   1  13      470.40      444.82     14.82 o 
   3   1  13       22.27       15.80      7.70 o 
   5   1  13     1644.14     1771.41     49.52 o 
   7   1  13      422.26      429.61     24.93 o 
   9   1  13       20.05       15.20      9.81 o 
  11   1  13       22.93       21.65      9.49 o 
  13   1  13      754.89      762.23     49.51 o 
  15   1  13       93.18      106.22     25.93 o 
  17   1  13        3.47        0.00     14.12 o 
 -24   2  13        0.00        0.00     10.19 o 
 -22   2  13        0.84        0.00     19.56 o 
 -20   2  13       49.63       31.03     17.38 o 
 -18   2  13      208.83      223.13     21.04 o 
 -16   2  13      262.92      239.51     15.77 o 
 -14   2  13        1.71        7.21      6.65 o 
 -12   2  13       76.15       68.66     13.03 o 
 -10   2  13       21.07       25.05      9.26 o 
  -8   2  13      125.58      121.33     13.31 o 
  -6   2  13       10.17       20.01      8.49 o 
  -4   2  13     1869.05     1830.86     40.21 o 
  -2   2  13       86.68       84.27      8.28 o 
   0   2  13        2.55       18.19     10.11 o 
   2   2  13        1.46        0.00      5.97 o 
   4   2  13        0.13        8.55      9.78 o 
   6   2  13       27.11        4.33     10.29 o 
   8   2  13        6.10       13.98      7.85 o 
  10   2  13       43.97       27.47     13.72 o 
  12   2  13        0.30        6.15      9.44 o 
  14   2  13       51.68       49.40     14.70 o 
  16   2  13      392.04      431.67     60.38 o 
 -21   3  13        5.25        2.88     11.10 o 
 -19   3  13       66.13       60.61     21.73 o 
 -17   3  13        0.02        4.23      8.57 o 
 -15   3  13      136.94      144.65     17.44 o 
 -13   3  13       21.93       28.52     13.66 o 
 -11   3  13       45.31       45.05     10.52 o 
  -9   3  13      451.72      465.41     26.69 o 
  -7   3  13      314.49      305.70     16.75 o 
  -5   3  13      409.50      406.41     17.71 o 
  -3   3  13        6.58        2.59      5.53 o 
  -1   3  13       49.40       39.11      7.17 o 
   1   3  13       46.94       21.61      8.94 o 
   3   3  13      121.60      109.16     14.38 o 
   5   3  13      138.56      142.55     15.17 o 
   7   3  13       48.77       75.19     12.25 o 
   9   3  13        0.28        8.80      8.70 o 
  11   3  13        0.61        0.00      9.56 o 
 -16   4  13       68.24       68.34     15.04 o 
 -14   4  13        8.40       17.63     10.38 o 
 -12   4  13        1.13        0.00      8.37 o 
 -10   4  13       11.14       10.12     13.13 o 
  -8   4  13        0.00       15.03     10.18 o 
  -6   4  13       35.16       40.58     10.59 o 
  -4   4  13        5.28        9.96      7.60 o 
  -2   4  13        9.46       19.55     11.86 o 
   0   4  13        1.31        5.36     10.00 o 
   2   4  13       17.24       18.58     10.42 o 
   4   4  13        5.10       14.79     11.03 o 
   6   4  13        1.87        3.80     10.84 o 
 -28   0  14      120.24      117.21     21.88 o 
 -26   0  14       20.20       46.96     15.23 o 
 -24   0  14       97.80      112.64     20.28 o 
 -22   0  14        8.19        0.00     14.26 o 
 -20   0  14      793.94      768.50     46.09 o 
 -18   0  14       18.97       27.47      9.34 o 
 -16   0  14     1713.49     1769.52     47.03 o 
 -14   0  14      969.65      962.15     32.27 o 
 -12   0  14      163.03      148.84     12.93 o 
 -10   0  14       44.12       16.91      8.03 o 
  -8   0  14      706.26      809.08     32.55 o 
  -6   0  14       46.56       51.82     10.26 o 
  -4   0  14       50.07       46.38      9.25 o 
  -2   0  14      131.52      135.31     15.00 o 
   0   0  14     1914.93     1968.99     58.43 o 
   2   0  14        0.40        0.00     12.40 o 
   4   0  14      235.74      241.95     31.87 o 
   6   0  14       36.66       27.92     13.10 o 
   8   0  14        0.89       41.56     26.81 o 
  10   0  14       18.33        0.00     21.74 o 
  12   0  14        0.51        0.00     19.65 o 
  14   0  14       33.62       21.51     20.08 o 
  16   0  14       19.78       25.79     17.03 o 
 -27   1  14       29.86        8.13     20.43 o 
 -25   1  14        0.66        2.35     20.56 o 
 -23   1  14       14.33       12.47      9.43 o 
 -21   1  14        1.61        2.95      8.57 o 
 -19   1  14       23.25       13.23      7.44 o 
 -17   1  14      541.66      552.54     25.65 o 
 -15   1  14       10.92       12.63      5.44 o 
 -13   1  14       55.04       66.84      7.33 o 
 -11   1  14       50.15       38.56      5.44 o 
  -9   1  14      116.86      122.36      8.74 o 
  -7   1  14       15.55       24.68      4.45 o 
  -5   1  14      121.60      119.41      9.18 o 
  -3   1  14      987.23     1042.11     26.18 o 
  -1   1  14        6.45        6.62      4.27 o 
   1   1  14      655.80      659.47     27.37 o 
   3   1  14       46.76       59.46     11.42 o 
   5   1  14       31.46       36.01      8.94 o 
   7   1  14      507.59      480.70     26.61 o 
   9   1  14        3.82        4.20      7.16 o 
  11   1  14      125.86      139.91     15.03 o 
  13   1  14        1.38        0.00     18.34 o 
  15   1  14       28.60       19.97     16.04 o 
  17   1  14       14.07       20.95     14.23 o 
 -24   2  14        2.56        7.97     12.60 o 
 -22   2  14        1.87        7.66     11.91 o 
 -20   2  14        0.46        0.00     11.34 o 
 -18   2  14       76.75       88.99     14.75 o 
 -16   2  14       52.78       48.69      8.93 o 
 -14   2  14        8.71        9.76      6.15 o 
 -12   2  14       92.41       84.97     13.41 o 
 -10   2  14      153.48      139.17     14.57 o 
  -8   2  14        7.23        3.77      7.64 o 
  -6   2  14        0.90        0.00      6.44 o 
  -4   2  14     3426.00     3182.68     70.80 o 
  -2   2  14       53.57       49.18      8.53 o 
   0   2  14        0.09       10.63      6.25 o 
   2   2  14      102.59      115.30     15.29 o 
   4   2  14      440.86      389.64     25.11 o 
   6   2  14      475.07      403.38     33.40 o 
   8   2  14        4.44        8.89      8.19 o 
  10   2  14        9.12        0.00     12.88 o 
  12   2  14       17.53       21.81     10.56 o 
  14   2  14        0.12       39.14     19.96 o 
 -21   3  14       10.70        1.17     11.76 o 
 -19   3  14      100.37      112.31     17.77 o 
 -17   3  14       87.43       76.47     14.90 o 
 -15   3  14       53.72       63.04     13.07 o 
 -13   3  14        0.05        0.00      9.87 o 
 -11   3  14       26.93       16.62      9.58 o 
  -9   3  14      201.39      226.33     20.46 o 
  -7   3  14      446.89      435.07     18.49 o 
  -5   3  14     1162.10     1158.63     31.31 o 
  -3   3  14        0.02        8.03      5.84 o 
  -1   3  14        9.15       12.59     14.73 o 
   1   3  14       21.61       31.12     10.92 o 
   3   3  14       76.46       68.88     18.42 o 
   5   3  14      102.92       92.82     14.84 o 
   7   3  14        1.48        0.13      9.25 o 
   9   3  14        8.55        0.00     12.79 o 
  11   3  14       23.40       27.49     11.31 o 
 -16   4  14        0.24        1.41      9.73 o 
 -14   4  14        0.31        0.00      9.97 o 
 -12   4  14        0.07        0.00      9.99 o 
 -10   4  14       28.92       23.75      9.73 o 
  -8   4  14      593.62      553.96     57.39 o 
  -6   4  14      277.34      246.73     24.70 o 
  -4   4  14       71.11      110.39     21.94 o 
  -2   4  14       13.94        7.84     11.98 o 
   0   4  14       28.90        8.61      8.53 o 
   2   4  14      556.37      449.61     30.88 o 
   4   4  14        1.18       16.23     10.48 o 
 -27   1  15       16.44       41.87     17.29 o 
 -25   1  15       13.97       31.25     10.29 o 
 -23   1  15        2.83        4.87      7.74 o 
 -21   1  15       47.91       37.38      8.85 o 
 -19   1  15      670.46      672.31     27.52 o 
 -17   1  15     1348.49     1398.23     55.04 o 
 -15   1  15     1598.72     1601.01     36.51 o 
 -13   1  15      307.73      301.73     13.61 o 
 -11   1  15      128.96      121.08      7.70 o 
  -9   1  15       71.16       88.66      7.84 o 
  -7   1  15     3020.43     3188.91     49.67 o 
  -5   1  15        0.53        0.05      4.22 o 
  -3   1  15      240.78      232.18     15.15 o 
  -1   1  15        1.00        0.00      6.25 o 
   1   1  15      608.32      597.14     36.32 o 
   3   1  15     1104.14     1227.90     67.07 o 
   5   1  15       16.38        0.00      9.95 o 
   7   1  15      214.52      198.98     19.03 o 
   9   1  15      137.62      128.88     15.17 o 
  11   1  15       67.09       66.29     16.25 o 
  13   1  15        5.37       12.59     11.63 o 
  15   1  15        1.19       25.72     18.32 o 
 -24   2  15       12.95       45.12     14.94 o 
 -22   2  15        1.02        0.00      9.83 o 
 -20   2  15        1.60        9.37     10.68 o 
 -18   2  15       34.02       19.61     11.13 o 
 -16   2  15       21.88        6.37      6.16 o 
 -14   2  15       38.66       20.66     13.06 o 
 -12   2  15      119.14      133.11     17.05 o 
 -10   2  15      310.87      302.04     24.71 o 
  -8   2  15      233.25      246.86     18.38 o 
  -6   2  15        4.50       12.62      8.57 o 
  -4   2  15      275.04      287.12     17.59 o 
  -2   2  15        0.88        4.56      7.56 o 
   0   2  15      105.06       92.63      9.95 o 
   2   2  15      257.83      277.16     21.10 o 
   4   2  15      385.98      327.85     23.60 o 
   6   2  15      484.32      447.06     27.41 o 
   8   2  15        2.89        8.41      8.86 o 
  10   2  15        1.33        0.00      8.69 o 
  12   2  15      179.33      187.46     22.47 o 
  14   2  15       39.94       36.33     24.54 o 
 -21   3  15       10.89        8.71     11.67 o 
 -19   3  15       39.77       61.72     14.57 o 
 -17   3  15       12.71       11.53     15.31 o 
 -15   3  15      130.14      139.70     21.44 o 
 -13   3  15        1.42       15.14      9.45 o 
 -11   3  15        2.74        3.72     10.40 o 
  -9   3  15       25.55       27.22     12.85 o 
  -7   3  15      621.71      610.77     22.65 o 
  -5   3  15      309.05      287.90     15.65 o 
  -3   3  15        8.51        6.02      7.02 o 
  -1   3  15        0.45        0.00      8.95 o 
   1   3  15       32.68       36.99     11.28 o 
   3   3  15       31.39       23.74     10.23 o 
   5   3  15      170.34      155.84     18.57 o 
   7   3  15        0.01        7.20      8.62 o 
   9   3  15        6.88        0.00      9.59 o 
  11   3  15       25.96       35.32     20.63 o 
 -14   4  15        0.94        0.00     10.00 o 
 -12   4  15        6.97        3.35     10.83 o 
 -10   4  15        0.98        5.37      7.72 o 
  -8   4  15        0.12        7.70      8.99 o 
  -6   4  15       39.97       25.08     26.67 o 
  -4   4  15        0.06        3.51     13.61 o 
  -2   4  15        2.45        1.55     13.15 o 
   0   4  15       57.39       61.83     13.48 o 
   2   4  15       13.97       14.09      9.64 o 
   4   4  15        4.23        6.70     17.19 o 
 -28   0  16      591.42      694.86     68.89 o 
 -26   0  16      125.57      171.69     31.39 o 
 -24   0  16      179.95      206.25     47.46 o 
 -22   0  16        0.14        0.00     12.03 o 
 -20   0  16      150.90      141.82     14.83 o 
 -18   0  16    10244.12    10241.23    285.58 o 
 -16   0  16       72.62       71.56     11.50 o 
 -14   0  16      349.91      390.34     21.08 o 
 -12   0  16      876.98      865.71     59.37 o 
 -10   0  16      872.73     1005.28     39.07 o 
  -8   0  16      557.96      627.08     24.05 o 
  -6   0  16       95.57      105.70     33.44 o 
  -4   0  16     1425.85     1521.58     49.66 o 
  -2   0  16      892.58      888.25     37.48 o 
   0   0  16       59.28       31.85     12.01 o 
   2   0  16      574.76      551.83     45.14 o 
   4   0  16       28.08       51.87     22.00 o 
   6   0  16      153.17      147.83     27.16 o 
   8   0  16      374.79      385.93     47.33 o 
  10   0  16      330.95      322.63     48.81 o 
  12   0  16        9.30       12.84     24.45 o 
  14   0  16        4.91       37.75     17.93 o 
  16   0  16       24.78        2.39     23.44 o 
 -27   1  16      121.08      170.20     24.78 o 
 -25   1  16        0.59        0.00      9.26 o 
 -23   1  16        0.00        0.00      8.62 o 
 -21   1  16       15.72       23.70      8.77 o 
 -19   1  16      301.07      298.12     18.54 o 
 -17   1  16     2177.78     2195.82     51.22 o 
 -15   1  16      404.34      390.61     16.08 o 
 -13   1  16        7.48       13.71      5.26 o 
 -11   1  16        0.69        0.00      4.81 o 
  -9   1  16       45.58       45.50      7.08 o 
  -7   1  16     1568.30     1687.40     33.41 o 
  -5   1  16      141.24      146.85      9.32 o 
  -3   1  16      380.58      362.91     19.72 o 
  -1   1  16      312.32      283.74     25.53 o 
   1   1  16        5.65       10.19      7.88 o 
   3   1  16      320.51      389.36     24.09 o 
   5   1  16      219.25      223.79     19.30 o 
   7   1  16        5.61        7.92      8.92 o 
   9   1  16        2.81       14.88     10.73 o 
  11   1  16        7.01        7.36     13.44 o 
  13   1  16      353.95      335.83     28.90 o 
  15   1  16       14.22       21.15     17.73 o 
 -24   2  16       70.49       58.58     12.97 o 
 -22   2  16        2.86        0.00     12.30 o 
 -20   2  16        0.12        0.00      9.97 o 
 -18   2  16       65.26       59.62     12.93 o 
 -16   2  16      867.65      859.50     30.48 o 
 -14   2  16      242.92      256.92     20.94 o 
 -12   2  16      144.68      146.07     15.96 o 
 -10   2  16        7.93       13.01      9.65 o 
  -8   2  16      350.47      334.06     21.83 o 
  -6   2  16       45.56       43.02      8.18 o 
  -4   2  16     1032.92     1028.00     35.44 o 
  -2   2  16        8.04       22.44      7.47 o 
   0   2  16        2.65       18.18     10.20 o 
   2   2  16      102.03      107.30     19.90 o 
   4   2  16      262.63      279.65     22.30 o 
   6   2  16      158.52      144.11     17.53 o 
   8   2  16       45.29       38.68     10.59 o 
  10   2  16       11.16       30.87     14.54 o 
  12   2  16      169.69      184.96     34.05 o 
 -21   3  16        1.33        1.89     12.93 o 
 -19   3  16       30.78       53.60     13.41 o 
 -17   3  16       22.52       14.22     11.32 o 
 -15   3  16       40.39       44.71     12.31 o 
 -13   3  16       43.56       22.50     16.39 o 
 -11   3  16        2.89        4.28      8.85 o 
  -9   3  16      148.48      171.67     17.75 o 
  -7   3  16        1.44        7.11      6.40 o 
  -5   3  16       47.06       45.45      7.62 o 
  -3   3  16      363.85      326.69     23.64 o 
  -1   3  16        0.21       17.58     10.40 o 
   1   3  16        8.81        8.16     13.18 o 
   3   3  16        0.57        9.02      9.95 o 
   5   3  16       11.34       33.47     11.32 o 
   7   3  16        8.16        2.32      9.17 o 
   9   3  16        0.15        0.00      9.94 o 
 -14   4  16       15.87       19.46     10.66 o 
 -12   4  16       20.99       23.42     10.21 o 
 -10   4  16        0.77        0.00      7.96 o 
  -8   4  16        0.08        7.31      8.23 o 
  -6   4  16       53.70       86.22     21.36 o 
  -4   4  16        0.81       13.86     15.43 o 
  -2   4  16        2.66       30.96     15.97 o 
   0   4  16        0.93        0.00     12.29 o 
   2   4  16        3.50        0.00     10.75 o 
 -27   1  17      105.43      129.30     34.23 o 
 -25   1  17        3.03        3.85     11.57 o 
 -23   1  17        9.88        6.64      9.70 o 
 -21   1  17      163.03      173.50     14.89 o 
 -19   1  17       12.69       10.11      7.65 o 
 -17   1  17      312.80      311.50     14.77 o 
 -15   1  17     1500.67     1475.12     33.78 o 
 -13   1  17      604.51      649.31     20.96 o 
 -11   1  17      515.32      488.29     15.55 o 
  -9   1  17      495.04      474.73     18.74 o 
  -7   1  17      153.99      169.26     10.51 o 
  -5   1  17      457.61      456.59     21.89 o 
  -3   1  17     2484.34     2480.22     57.75 o 
  -1   1  17        1.23        7.96      9.38 o 
   1   1  17      286.96      320.98     23.25 o 
   3   1  17      187.05      172.26     17.85 o 
   5   1  17      177.15      135.59     28.16 o 
   7   1  17      184.20      149.68     20.25 o 
   9   1  17        8.13       32.18     17.76 o 
  11   1  17       54.44       36.45     15.36 o 
  13   1  17        0.98        0.00     17.15 o 
 -24   2  17       96.21      105.14     19.11 o 
 -22   2  17       18.38       33.66     11.99 o 
 -20   2  17        3.23        0.00     13.39 o 
 -18   2  17        1.49       15.49      9.38 o 
 -16   2  17      943.16      986.16     41.74 o 
 -14   2  17      380.08      384.36     26.12 o 
 -12   2  17       37.11       39.35     11.92 o 
 -10   2  17        0.52        0.00      9.74 o 
  -8   2  17        4.80        0.00      7.31 o 
  -6   2  17     2070.64     2003.53     47.46 o 
  -4   2  17     1818.06     1862.70     40.85 o 
  -2   2  17      285.04      309.72     18.25 o 
   0   2  17      243.05      270.39     23.96 o 
   2   2  17      108.55      114.36     16.13 o 
   4   2  17       34.33       37.43     12.12 o 
   6   2  17        0.01       10.20     13.94 o 
   8   2  17       33.79       21.36     12.11 o 
  10   2  17        4.69        0.00     11.28 o 
  12   2  17       67.66       77.46     25.02 o 
 -21   3  17        0.17       14.53      9.65 o 
 -19   3  17        1.10        0.00     11.39 o 
 -17   3  17       44.71       35.82     13.18 o 
 -15   3  17      116.09      114.67     16.88 o 
 -13   3  17       13.39       15.99     12.30 o 
 -11   3  17        2.45        0.00      8.54 o 
  -9   3  17       26.09       15.58      8.67 o 
  -7   3  17      505.68      494.11     24.38 o 
  -5   3  17      161.37      165.70     14.26 o 
  -3   3  17       77.22       93.05     13.87 o 
  -1   3  17       81.64       86.80     13.82 o 
   1   3  17       18.15       20.98     11.73 o 
   3   3  17       27.32       16.46     10.14 o 
   5   3  17      115.31      114.59     16.43 o 
   7   3  17       19.32       27.96     15.38 o 
   9   3  17        0.21        0.00     13.76 o 
 -14   4  17        1.00        1.84      9.27 o 
 -12   4  17        0.93        0.00      9.45 o 
 -10   4  17        5.90        2.01      9.09 o 
  -8   4  17        0.79        0.95     20.34 o 
  -6   4  17        2.73       16.23     23.75 o 
  -4   4  17        2.31        0.00     14.64 o 
  -2   4  17        5.34        0.00     12.50 o 
   0   4  17       10.20       22.95     16.59 o 
 -26   0  18       16.91       27.24     16.24 o 
 -24   0  18        0.37        0.00     14.93 o 
 -22   0  18       27.39        0.00     11.98 o 
 -20   0  18        7.30        4.55      8.13 o 
 -18   0  18      244.62      219.02     20.75 o 
 -16   0  18     1449.27     1530.59     54.16 o 
 -14   0  18       91.70      105.34     15.71 o 
 -12   0  18      212.45      185.96     18.61 o 
 -10   0  18      207.58      203.45     17.76 o 
  -8   0  18       49.50       41.51     10.24 o 
  -6   0  18      406.34      469.50     27.31 o 
  -4   0  18     1125.85     1152.53     53.22 o 
  -2   0  18     1915.15     1995.43     64.54 o 
   0   0  18      296.21      280.89     32.39 o 
   2   0  18        1.54        0.00     20.26 o 
   4   0  18       28.70       42.09     20.43 o 
   6   0  18       32.99        0.00     20.08 o 
   8   0  18     1464.42     1399.58     92.55 o 
  10   0  18        2.25       36.50     21.22 o 
  12   0  18        0.10       54.40     30.91 o 
  14   0  18       64.15       84.64     22.22 o 
 -27   1  18        1.97        0.00     15.67 o 
 -25   1  18        4.23        7.49      9.57 o 
 -23   1  18      122.37      176.83     17.48 o 
 -21   1  18       29.20       26.95      9.98 o 
 -19   1  18       32.21       10.80      7.45 o 
 -17   1  18       25.25       22.21      6.36 o 
 -15   1  18       25.04        9.90     10.75 o 
 -13   1  18       66.88       52.44      6.53 o 
 -11   1  18       19.49       16.45      9.16 o 
  -9   1  18       11.31       14.30      5.50 o 
  -7   1  18       85.81       93.03      8.48 o 
  -5   1  18      436.50      389.97     20.72 o 
  -3   1  18     2582.39     2475.36     60.21 o 
  -1   1  18       11.88       33.94     10.21 o 
   1   1  18        0.00       12.73     28.67 o 
   3   1  18      145.95      159.19     17.12 o 
   5   1  18      568.36      516.22     36.55 o 
   7   1  18      214.24      182.90     18.55 o 
   9   1  18        1.38        0.00     16.07 o 
  11   1  18       27.99       62.73     17.34 o 
  13   1  18       53.49       57.87     18.53 o 
 -24   2  18       68.75       98.72     17.59 o 
 -22   2  18        2.46        1.31     19.67 o 
 -20   2  18       19.90       18.92     10.70 o 
 -18   2  18       19.29       23.51     11.99 o 
 -16   2  18      510.16      504.42     29.92 o 
 -14   2  18      565.58      589.39     40.15 o 
 -12   2  18       51.21       48.96     11.17 o 
 -10   2  18        9.12       24.49     11.18 o 
  -8   2  18       41.33       47.26      8.68 o 
  -6   2  18     2390.36     2318.35     52.55 o 
  -4   2  18      597.99      562.26     25.36 o 
  -2   2  18        5.54       20.92      9.41 o 
   0   2  18        3.56        9.63      9.28 o 
   2   2  18       30.07       16.97     10.22 o 
   4   2  18       80.69       49.75     13.92 o 
   6   2  18       81.73       78.21     14.25 o 
   8   2  18       44.99       31.23     14.16 o 
  10   2  18        0.06        4.65     15.06 o 
 -21   3  18        7.02       28.46     29.90 o 
 -19   3  18       28.31       28.82     10.32 o 
 -17   3  18      102.12       83.81     15.55 o 
 -15   3  18       53.62       44.88     13.26 o 
 -13   3  18       20.00        6.14     12.83 o 
 -11   3  18        3.10        5.97      8.44 o 
  -9   3  18      102.64      116.74     12.76 o 
  -7   3  18       92.41       89.42     11.52 o 
  -5   3  18      164.43      174.69     19.15 o 
  -3   3  18       14.90       24.76     11.47 o 
  -1   3  18       44.79       40.71     24.32 o 
   1   3  18       11.02       15.24     10.64 o 
   3   3  18       55.97       39.88     12.69 o 
   5   3  18       17.32       16.02     12.19 o 
   7   3  18        0.24        0.00      7.89 o 
 -12   4  18       31.64       32.30     10.62 o 
 -10   4  18       13.16        2.44     13.56 o 
  -8   4  18       43.30       23.94     31.13 o 
  -6   4  18       17.21        7.91     16.33 o 
  -4   4  18        1.79        0.00     16.63 o 
  -2   4  18        0.62       21.81     16.78 o 
 -27   1  19      242.47      309.03     36.03 o 
 -25   1  19       37.00       37.10     11.82 o 
 -23   1  19       80.21      113.42     14.05 o 
 -21   1  19       24.68       27.57      8.91 o 
 -19   1  19      139.85      148.62     14.20 o 
 -17   1  19     1510.74     1527.23     36.23 o 
 -15   1  19      407.42      398.05     17.56 o 
 -13   1  19        0.30        0.55      4.79 o 
 -11   1  19       22.49       42.00     11.67 o 
  -9   1  19       31.50       30.13      6.51 o 
  -7   1  19      112.60      102.50     10.89 o 
  -5   1  19      167.76      171.02     20.43 o 
  -3   1  19     1166.42     1195.63     39.89 o 
  -1   1  19      205.60      234.88     18.80 o 
   1   1  19       10.88       13.65     11.24 o 
   3   1  19       28.57       23.03     12.00 o 
   5   1  19       11.10        2.72     15.20 o 
   7   1  19       16.59       24.57     14.70 o 
   9   1  19        1.40        0.00     14.39 o 
  11   1  19       28.57       13.41     14.39 o 
 -24   2  19       18.17       18.89     10.50 o 
 -22   2  19       68.40       98.46     21.49 o 
 -20   2  19       20.71       10.31     11.60 o 
 -18   2  19       25.41       27.75     11.34 o 
 -16   2  19     1007.54     1146.91     47.09 o 
 -14   2  19        6.58        0.00      9.16 o 
 -12   2  19       14.14       19.54     10.50 o 
 -10   2  19      104.89      105.75     15.30 o 
  -8   2  19      108.34       92.61     11.53 o 
  -6   2  19       68.81       76.49     11.06 o 
  -4   2  19      188.69      208.13     16.56 o 
  -2   2  19       32.45       32.04     13.25 o 
   0   2  19       11.67       12.07     10.52 o 
   2   2  19        4.08        6.57     10.38 o 
   4   2  19      310.57      284.81     25.04 o 
   6   2  19       10.75        8.90     21.39 o 
   8   2  19        0.27        1.36     10.39 o 
  10   2  19        3.53        0.00     18.05 o 
 -21   3  19        1.61        2.76     11.71 o 
 -19   3  19       40.54       25.44     12.47 o 
 -17   3  19       11.72       17.93     10.44 o 
 -15   3  19      194.47      203.28     21.53 o 
 -13   3  19       99.95       96.53     15.97 o 
 -11   3  19       28.16       30.03      9.17 o 
  -9   3  19        2.60        0.00      7.19 o 
  -7   3  19       37.56       31.66      9.09 o 
  -5   3  19       29.38       17.52     10.71 o 
  -3   3  19      195.11      191.01     20.22 o 
  -1   3  19        3.51       11.90      9.98 o 
   1   3  19        7.86        4.07     10.60 o 
   3   3  19        8.10       12.47     10.14 o 
   5   3  19       65.84       51.01     13.99 o 
   7   3  19       12.75        0.00      9.99 o 
 -10   4  19        2.37        4.92     15.09 o 
  -8   4  19        5.77        6.82     13.51 o 
  -6   4  19        0.04       10.39     14.90 o 
  -4   4  19       25.48       29.78     22.88 o 
 -26   0  20       38.31       31.52     14.58 o 
 -24   0  20        0.24        9.43     14.67 o 
 -22   0  20       22.63       17.90     14.84 o 
 -20   0  20      162.62      171.64     19.26 o 
 -18   0  20      574.48      526.69     31.86 o 
 -16   0  20      141.44      145.65     17.93 o 
 -14   0  20      277.64      239.46     22.05 o 
 -12   0  20      309.48      317.49     27.51 o 
 -10   0  20      205.67      206.98     16.18 o 
  -8   0  20      901.36      848.05     38.48 o 
  -6   0  20      589.46      591.69     32.35 o 
  -4   0  20     1234.14     1191.65     49.40 o 
  -2   0  20     1623.92     1653.98     61.23 o 
   0   0  20      228.82      250.16     35.80 o 
   2   0  20      211.04      214.71     35.45 o 
   4   0  20        0.33        0.00     19.03 o 
   6   0  20      396.55      352.14     49.68 o 
   8   0  20       45.99       47.33     24.88 o 
  10   0  20        2.53        0.00     29.69 o 
  12   0  20        0.88        0.00     28.55 o 
 -25   1  20        6.79        0.00     11.49 o 
 -23   1  20       40.71       39.18      9.33 o 
 -21   1  20       14.31       16.53      9.87 o 
 -19   1  20       92.46       83.95     12.48 o 
 -17   1  20      845.01      913.84     29.04 o 
 -15   1  20      120.10      102.92      8.98 o 
 -13   1  20       84.55       82.20      7.30 o 
 -11   1  20      243.73      231.69     13.57 o 
  -9   1  20      144.32      135.31     12.05 o 
  -7   1  20      169.07      189.66     16.12 o 
  -5   1  20      767.03      701.01     29.71 o 
  -3   1  20      135.44      142.03     14.87 o 
  -1   1  20       21.37       19.80     10.37 o 
   1   1  20       71.66       57.58     11.60 o 
   3   1  20       81.40       94.70     15.27 o 
   5   1  20       25.93        3.50     13.85 o 
   7   1  20        7.30        0.00     15.08 o 
   9   1  20        0.31        0.00     16.64 o 
  11   1  20        3.99       15.18     15.62 o 
 -24   2  20       10.64        0.00     11.95 o 
 -22   2  20       29.22       31.70     23.21 o 
 -20   2  20       90.42      100.45     17.89 o 
 -18   2  20      187.09      183.69     20.07 o 
 -16   2  20      590.88      653.55     35.06 o 
 -14   2  20       91.25       96.61     14.86 o 
 -12   2  20       39.22       33.81     12.74 o 
 -10   2  20       15.30       13.23      7.59 o 
  -8   2  20      363.93      376.01     20.64 o 
  -6   2  20       18.64       19.52      9.25 o 
  -4   2  20       83.32      109.50     19.42 o 
  -2   2  20       80.69       79.46     49.20 o 
   0   2  20       38.57       22.38     10.37 o 
   2   2  20      197.47      212.13     20.33 o 
   4   2  20       53.85       94.98     17.57 o 
   6   2  20       17.24        5.41     13.41 o 
   8   2  20        0.41       29.11     17.37 o 
 -19   3  20        0.88       12.36     11.11 o 
 -17   3  20        2.30        3.77      9.86 o 
 -15   3  20      485.12      495.79     32.54 o 
 -13   3  20      141.79      125.51     17.70 o 
 -11   3  20        3.94        8.92      8.28 o 
  -9   3  20        7.72       20.44      8.87 o 
  -7   3  20       17.76        8.64     26.81 o 
  -5   3  20      360.88      363.89     27.10 o 
  -3   3  20       40.35       34.47     11.95 o 
  -1   3  20       24.60       23.28     10.40 o 
   1   3  20        6.35        0.00     11.10 o 
   3   3  20       16.30       25.91     13.27 o 
   5   3  20       59.54       33.40     11.70 o 
 -25   1  21       96.44       94.04     15.57 o 
 -23   1  21      158.92      183.39     17.06 o 
 -21   1  21       10.28       17.44      9.30 o 
 -19   1  21       41.83       41.29      9.41 o 
 -17   1  21       20.98       20.93      7.71 o 
 -15   1  21      975.48      880.62     24.27 o 
 -13   1  21        0.44        0.00      7.46 o 
 -11   1  21       73.54       63.05      8.40 o 
  -9   1  21       44.37       52.73      9.13 o 
  -7   1  21      134.99      132.07     14.31 o 
  -5   1  21     2110.15     2072.90     56.31 o 
  -3   1  21        5.33       16.63      9.01 o 
  -1   1  21      687.44      798.69     35.28 o 
   1   1  21       12.36        0.00     11.17 o 
   3   1  21       10.99       21.16     24.01 o 
   5   1  21      176.36      141.46     23.88 o 
   7   1  21       51.54       46.45     18.24 o 
   9   1  21      276.10      294.22     34.76 o 
 -24   2  21       14.78        8.96     14.07 o 
 -22   2  21        4.04       14.14     12.17 o 
 -20   2  21      124.84      134.98     18.40 o 
 -18   2  21       66.72       45.50     11.95 o 
 -16   2  21      484.35      461.13     30.23 o 
 -14   2  21       86.80      103.80     22.70 o 
 -12   2  21       47.82       46.76     10.32 o 
 -10   2  21       10.56       13.59      8.60 o 
  -8   2  21       94.13       80.22     11.12 o 
  -6   2  21      421.11      414.27     24.75 o 
  -4   2  21        5.28        0.00     12.85 o 
  -2   2  21      142.38      130.00     21.27 o 
   0   2  21       75.50       66.73     12.80 o 
   2   2  21       32.79       17.37     13.36 o 
   4   2  21        0.08       10.30     12.70 o 
   6   2  21       22.75       15.02     14.47 o 
   8   2  21        1.77        7.72     19.78 o 
 -19   3  21        0.32        9.48     12.08 o 
 -17   3  21      177.28      162.53     20.29 o 
 -15   3  21        8.67       12.15     12.43 o 
 -13   3  21       10.43       28.68     10.83 o 
 -11   3  21       32.33       34.50     10.21 o 
  -9   3  21       39.03       49.60     10.52 o 
  -7   3  21        5.81        5.15     10.36 o 
  -5   3  21        1.75        2.46     10.12 o 
  -3   3  21       12.30       16.52     10.79 o 
  -1   3  21        0.83       10.13     10.34 o 
   1   3  21       41.97       29.39     11.78 o 
   3   3  21       20.72       21.32     11.80 o 
 -26   0  22      165.76      119.36     27.24 o 
 -24   0  22      109.81      105.56     27.33 o 
 -22   0  22       56.50       14.76     14.41 o 
 -20   0  22        9.98        0.00     10.80 o 
 -18   0  22       44.77       35.76     12.01 o 
 -16   0  22        3.29        0.00     14.45 o 
 -14   0  22      902.57      794.26     34.61 o 
 -12   0  22       17.33        9.54      6.82 o 
 -10   0  22      212.53      224.57     20.75 o 
  -8   0  22      267.07      271.19     22.88 o 
  -6   0  22      611.03      590.05     35.41 o 
  -4   0  22     3365.24     3437.66     97.56 o 
  -2   0  22     2794.59     3100.66    129.31 o 
   0   0  22      215.86      232.26     36.67 o 
   2   0  22      161.60      194.45     35.89 o 
   4   0  22       34.09       47.06     24.80 o 
   6   0  22      437.65      414.14     54.05 o 
   8   0  22      103.28      123.81     33.18 o 
  10   0  22        4.62        0.00     23.23 o 
 -25   1  22      115.96      145.22     48.48 o 
 -23   1  22       65.22       73.98     15.70 o 
 -21   1  22       34.99       31.57      8.13 o 
 -19   1  22      186.46      200.74     16.68 o 
 -17   1  22       95.76       96.44      9.64 o 
 -15   1  22        0.00        6.53      6.83 o 
 -13   1  22      413.51      386.15     18.05 o 
 -11   1  22        3.13        1.57      5.58 o 
  -9   1  22       41.46       54.97     10.88 o 
  -7   1  22      170.44      175.09     16.10 o 
  -5   1  22      742.21      706.77     32.19 o 
  -3   1  22      921.93      971.99     39.14 o 
  -1   1  22      107.24      116.40     15.73 o 
   1   1  22       33.68       37.21     10.79 o 
   3   1  22        1.39        6.59     13.76 o 
   5   1  22       99.19       81.64     19.96 o 
   7   1  22       40.40       18.46     42.83 o 
   9   1  22       43.75       29.23     21.15 o 
 -22   2  22        8.92        9.90     12.45 o 
 -20   2  22       15.89       29.37     11.10 o 
 -18   2  22      224.53      208.27     22.23 o 
 -16   2  22      366.65      358.46     26.40 o 
 -14   2  22       19.02       43.51     12.21 o 
 -12   2  22        3.95        0.00      7.48 o 
 -10   2  22        0.11        6.20      6.90 o 
  -8   2  22       12.22        3.13      8.60 o 
  -6   2  22      178.97      165.75     27.42 o 
  -4   2  22       15.79        0.00     14.69 o 
  -2   2  22       19.39        0.00     11.61 o 
   0   2  22       91.65       88.47     18.67 o 
   2   2  22       11.95        7.96     11.82 o 
   4   2  22       17.15       30.58     12.85 o 
   6   2  22       10.73        2.76     16.91 o 
 -19   3  22       29.01        8.30     12.28 o 
 -17   3  22       28.03       42.70     14.02 o 
 -15   3  22      216.70      242.79     24.02 o 
 -13   3  22        5.90       20.07      9.99 o 
 -11   3  22       66.17       65.12     11.34 o 
  -9   3  22       10.01        9.01     10.90 o 
  -7   3  22        0.22        0.00     12.67 o 
  -5   3  22       46.09       65.81     12.21 o 
  -3   3  22        8.21       12.18     11.08 o 
  -1   3  22       31.09       18.97     24.75 o 
   1   3  22        1.58        0.00     13.02 o 
 -25   1  23       23.25       50.40     13.74 o 
 -23   1  23        2.11       14.77     16.57 o 
 -21   1  23        5.71       26.60      9.47 o 
 -19   1  23      161.57      168.53     15.54 o 
 -17   1  23       15.53       12.28      7.71 o 
 -15   1  23      140.83      143.64     17.42 o 
 -13   1  23        2.95        0.00      9.20 o 
 -11   1  23       13.59        6.66      6.52 o 
  -9   1  23       36.94       18.90      8.04 o 
  -7   1  23      280.39      267.47     20.17 o 
  -5   1  23      225.85      236.05     19.42 o 
  -3   1  23      403.87      450.80     28.08 o 
  -1   1  23        1.39        8.40     17.92 o 
   1   1  23       48.82       74.42     20.83 o 
   3   1  23       70.18       89.56     29.64 o 
   5   1  23       17.67       58.25     19.30 o 
   7   1  23       10.95       43.30     40.12 o 
 -22   2  23       10.71       25.81     12.24 o 
 -20   2  23        7.96        1.09     11.11 o 
 -18   2  23       58.29       45.11     11.70 o 
 -16   2  23      285.87      290.08     25.46 o 
 -14   2  23      201.27      197.96     18.41 o 
 -12   2  23        0.00        0.00      9.31 o 
 -10   2  23        0.65        0.00      8.01 o 
  -8   2  23       72.56       58.60     11.49 o 
  -6   2  23       16.54        6.57     12.98 o 
  -4   2  23       53.76       39.65     14.43 o 
  -2   2  23        7.97        0.00     11.38 o 
   0   2  23       11.36       11.21     11.70 o 
   2   2  23        6.01       23.13     15.88 o 
   4   2  23        4.15        0.00     15.66 o 
   6   2  23        3.73       10.05     20.71 o 
 -17   3  23       74.11       59.43     16.80 o 
 -15   3  23      377.74      403.25     34.91 o 
 -13   3  23       25.43       25.54      9.73 o 
 -11   3  23      138.99      157.53     20.92 o 
  -9   3  23        3.22        7.76     29.16 o 
  -7   3  23       75.12      130.43     44.14 o 
  -5   3  23       46.90       39.97     13.44 o 
  -3   3  23       18.85       21.85     11.81 o 
  -1   3  23       18.61        0.00     12.58 o 
   1   3  23        0.13        0.00     12.14 o 
 -26   0  24       56.49       38.86     21.74 o 
 -24   0  24      556.12      578.47     58.33 o 
 -22   0  24      256.95      355.72     45.93 o 
 -20   0  24       45.98       31.48     11.74 o 
 -18   0  24        0.00       18.63     10.68 o 
 -16   0  24        8.97       10.03      7.36 o 
 -14   0  24     1245.36     1092.94     40.83 o 
 -12   0  24        1.02        2.73      8.33 o 
 -10   0  24       96.37       89.71     13.51 o 
  -8   0  24      345.89      328.91     27.44 o 
  -6   0  24      184.57      198.19     21.57 o 
  -4   0  24     2830.16     2826.33     90.18 o 
  -2   0  24       15.26       27.50     18.51 o 
   0   0  24      124.86      130.01     26.89 o 
   2   0  24      119.29      109.76     29.86 o 
   4   0  24      125.03      136.65     31.61 o 
   6   0  24      138.37      148.96     36.50 o 
   8   0  24       39.82       45.23     26.28 o 
 -25   1  24       14.46       24.58     16.54 o 
 -23   1  24       27.62       17.02      9.60 o 
 -21   1  24       84.24       73.30     11.85 o 
 -19   1  24        4.99        7.04      9.01 o 
 -17   1  24       26.72       38.37      9.19 o 
 -15   1  24      299.13      270.64     22.23 o 
 -13   1  24       23.55       22.36     10.72 o 
 -11   1  24        2.83        3.09     10.08 o 
  -9   1  24       12.49       18.26      8.39 o 
  -7   1  24       35.39       52.33     11.63 o 
  -5   1  24      128.62      141.17     16.17 o 
  -3   1  24      175.99      177.89     18.33 o 
  -1   1  24       56.61       63.17     12.42 o 
   1   1  24        7.49       10.56     14.61 o 
   3   1  24        3.53        3.29     17.33 o 
   5   1  24        0.06        0.00     45.49 o 
   7   1  24       39.22       36.80     30.60 o 
 -22   2  24        4.21        5.41     11.95 o 
 -20   2  24        0.38        0.00     12.17 o 
 -18   2  24       38.91       29.71     11.80 o 
 -16   2  24        0.06        4.48     11.10 o 
 -14   2  24       60.17       68.55     11.69 o 
 -12   2  24        7.35        6.16      7.64 o 
 -10   2  24        0.03        4.51      7.37 o 
  -8   2  24       29.44       24.79     20.26 o 
  -6   2  24       27.36       65.23     17.80 o 
  -4   2  24        3.88       22.56     12.72 o 
  -2   2  24      174.76      208.05     32.39 o 
   0   2  24       96.11       95.30     33.09 o 
   2   2  24        9.60        0.00     13.08 o 
   4   2  24        0.05       30.59     27.46 o 
 -17   3  24       66.25       75.70     19.94 o 
 -15   3  24      192.46      194.50     19.13 o 
 -13   3  24       22.78       40.41     10.97 o 
 -11   3  24       15.35        3.78     10.19 o 
  -9   3  24        5.63        0.00     14.35 o 
  -7   3  24        7.64        0.00     13.03 o 
  -5   3  24       10.01        0.00     11.79 o 
  -3   3  24        4.91       12.17     11.67 o 
  -1   3  24       43.62       38.90     13.29 o 
 -23   1  25       28.57       43.33     11.99 o 
 -21   1  25       55.13       59.47     11.68 o 
 -19   1  25        2.16        0.00      7.92 o 
 -17   1  25       85.04       53.64     27.81 o 
 -15   1  25       31.07       29.36     11.16 o 
 -13   1  25      136.57      139.10     17.46 o 
 -11   1  25       22.12       26.17     12.27 o 
  -9   1  25        0.00        0.00     19.64 o 
  -7   1  25        0.02        7.96      8.26 o 
  -5   1  25        0.00        2.70      9.23 o 
  -3   1  25     1326.21     1431.28     51.83 o 
  -1   1  25      200.94      221.22     24.87 o 
   1   1  25       61.88       35.11     24.19 o 
   3   1  25       77.29       95.66     32.26 o 
   5   1  25       69.21       75.95     21.00 o 
 -22   2  25        6.16       12.93     10.69 o 
 -20   2  25        0.64        0.00     11.49 o 
 -18   2  25       38.05       37.41     13.34 o 
 -16   2  25      101.47      119.98     15.88 o 
 -14   2  25        0.11        0.00     10.15 o 
 -12   2  25       51.87       54.88     10.67 o 
 -10   2  25       48.88       57.34     16.25 o 
  -8   2  25        0.89        5.98      9.68 o 
  -6   2  25        6.12        0.00     12.77 o 
  -4   2  25        1.48        0.00     22.79 o 
  -2   2  25      280.66      316.38     33.86 o 
   0   2  25      113.98      118.91     23.97 o 
   2   2  25        7.72       25.05     13.31 o 
 -15   3  25        0.00        0.00      9.89 o 
 -13   3  25       27.60       23.69     11.41 o 
 -11   3  25        0.00        0.00     12.89 o 
  -9   3  25        0.00       17.40     14.32 o 
  -7   3  25        3.70        0.00     11.26 o 
  -5   3  25       13.91       12.32     20.97 o 
 -24   0  26       97.36      117.53     29.77 o 
 -22   0  26        0.60       54.05     22.53 o 
 -20   0  26       12.08        8.00      9.08 o 
 -18   0  26      589.31      602.50     31.65 o 
 -16   0  26       46.68       42.01     10.53 o 
 -14   0  26      412.60      349.98     28.25 o 
 -12   0  26       41.11       20.89     10.00 o 
 -10   0  26       12.84       18.65      9.47 o 
  -8   0  26      192.97      179.88     21.63 o 
  -6   0  26      416.53      403.66     31.36 o 
  -4   0  26      165.81      171.05     32.57 o 
  -2   0  26      369.25      384.80     46.10 o 
   0   0  26       83.67       87.32     27.07 o 
   2   0  26        2.23        0.00     27.50 o 
   4   0  26        0.36        0.00     22.53 o 
 -23   1  26       20.79       26.86     11.08 o 
 -21   1  26        2.20        7.36      9.44 o 
 -19   1  26        5.09        0.00     10.93 o 
 -17   1  26       21.58       36.00     13.09 o 
 -15   1  26       63.12       85.36     14.46 o 
 -13   1  26      141.34      127.31     16.30 o 
 -11   1  26        4.27        0.00     17.16 o 
  -9   1  26       47.78       61.79     13.65 o 
  -7   1  26       54.88       65.12     14.09 o 
  -5   1  26      275.38      265.04     22.44 o 
  -3   1  26      146.54      162.12     28.97 o 
  -1   1  26       18.35       13.90      9.39 o 
   1   1  26        5.08        0.00     14.32 o 
   3   1  26        0.06        7.93     16.17 o 
 -20   2  26       40.50       65.99     15.73 o 
 -18   2  26        1.31        3.21     11.36 o 
 -16   2  26       11.67       16.29      9.76 o 
 -14   2  26       49.94       37.19     13.49 o 
 -12   2  26      264.01      295.39     21.43 o 
 -10   2  26      113.05      143.24     23.69 o 
  -8   2  26        2.35        8.62     22.92 o 
  -6   2  26       17.23       59.07     16.67 o 
  -4   2  26       77.90       86.29     19.72 o 
  -2   2  26        0.50       18.42     15.85 o 
   0   2  26        8.73       15.91     14.66 o 
 -11   3  26       54.51       71.45     22.11 o 
  -9   3  26        0.28       33.89     18.65 o 
  -7   3  26        0.42        0.00     15.27 o 
 -23   1  27      150.27      168.67     20.22 o 
 -21   1  27       10.45        8.95      9.64 o 
 -19   1  27       24.87        0.00     10.84 o 
 -17   1  27       29.26       28.91     11.58 o 
 -15   1  27       20.98       26.95     11.53 o 
 -13   1  27      252.26      270.41     53.79 o 
 -11   1  27       15.87        0.00     32.31 o 
  -9   1  27       48.92       32.93     12.64 o 
  -7   1  27      161.03      155.27     31.17 o 
  -5   1  27       32.91       39.78     13.06 o 
  -3   1  27       45.10       17.93     13.00 o 
  -1   1  27      119.79      109.29     16.81 o 
   1   1  27       14.39        0.00     14.07 o 
   3   1  27        1.19        0.24     17.50 o 
 -20   2  27        1.34        5.50     11.19 o 
 -18   2  27        0.02        7.99     11.23 o 
 -16   2  27        5.43        2.79      9.63 o 
 -14   2  27       54.81       62.60     10.74 o 
 -12   2  27       94.22      102.40     19.79 o 
 -10   2  27       74.52       85.97     20.25 o 
  -8   2  27       11.07        8.20     11.35 o 
  -6   2  27       47.45       47.92     15.13 o 
  -4   2  27       44.23       59.80     18.63 o 
  -2   2  27        7.47       19.36     15.19 o 
   0   2  27       22.08       54.75     19.07 o 
 -22   0  28        3.30       57.63     25.32 o 
 -20   0  28        1.41        5.93     10.50 o 
 -18   0  28        2.15        6.40      8.64 o 
 -16   0  28       81.02       43.82     16.76 o 
 -14   0  28      280.94      270.09     26.14 o 
 -12   0  28       48.34       61.66     14.34 o 
 -10   0  28        2.91        1.64     10.43 o 
  -8   0  28       11.04        7.49     32.31 o 
  -6   0  28      136.23       98.93     25.06 o 
  -4   0  28       54.03       45.75     21.13 o 
  -2   0  28      248.52      195.59     39.64 o 
   0   0  28       20.56        2.97     21.13 o 
   2   0  28       10.96        0.00     24.71 o 
 -21   1  28       33.66       36.63     16.05 o 
 -19   1  28        0.03       10.72      9.89 o 
 -17   1  28        0.07        0.00      9.62 o 
 -15   1  28      116.78      104.75     19.98 o 
 -13   1  28       14.14        0.00     14.36 o 
 -11   1  28        0.30       18.37     31.96 o 
  -9   1  28        0.01        0.00     10.16 o 
  -7   1  28        0.17        0.00     28.12 o 
  -5   1  28       80.26       82.42     19.15 o 
  -3   1  28      262.40      316.67     26.29 o 
  -1   1  28        7.97        0.00     12.09 o 
   1   1  28        1.88        0.00     16.78 o 
 -18   2  28        0.53        4.29     10.62 o 
 -16   2  28       17.12        7.47     10.54 o 
 -14   2  28       12.32        8.96     10.65 o 
 -12   2  28       17.21       23.58     14.06 o 
 -10   2  28        1.03        0.00     12.73 o 
  -8   2  28        0.60        0.00     12.53 o 
  -6   2  28       17.94       28.81     14.72 o 
  -4   2  28      184.94      147.48     23.79 o 
 -21   1  29       14.10       12.95     10.91 o 
 -19   1  29       46.34       44.72     11.38 o 
 -17   1  29       65.43       84.52     14.64 o 
 -15   1  29        5.90       22.97     13.06 o 
 -13   1  29      223.76      263.26     29.46 o 
 -11   1  29      104.42       85.36     18.49 o 
  -9   1  29       33.21       36.46     15.99 o 
  -7   1  29       32.52       21.49     15.76 o 
  -5   1  29      113.37      102.75     21.12 o 
  -3   1  29       23.35       36.53     13.91 o 
  -1   1  29       28.54       35.19     25.76 o 
 -16   2  29       12.06        4.62     14.14 o 
 -14   2  29       14.57       12.81     15.01 o 
 -12   2  29        3.24        0.24     14.16 o 
 -10   2  29        0.55        9.64     11.66 o 
  -8   2  29        3.54        0.00     26.28 o 
  -6   2  29       15.49       21.99     21.52 o 
 -20   0  30      167.74      235.40     42.00 o 
 -18   0  30       20.65       10.74     13.36 o 
 -16   0  30       30.38        0.61     14.23 o 
 -14   0  30       13.94       22.59      9.81 o 
 -12   0  30       92.16      106.26     18.65 o 
 -10   0  30       17.45       11.89     10.74 o 
  -8   0  30      288.02      333.37     46.45 o 
  -6   0  30        2.30       11.26     18.07 o 
  -4   0  30       15.75       18.07     23.66 o 
  -2   0  30        9.81       33.27     20.61 o 
 -19   1  30       35.22       26.25      9.61 o 
 -17   1  30       25.49       22.80     15.33 o 
 -15   1  30        0.88        0.00     16.15 o 
 -13   1  30       33.44       25.79     21.79 o 
 -11   1  30      196.08      198.48     31.04 o 
  -9   1  30       33.05       44.41     14.49 o 
  -7   1  30       11.79       26.17     12.88 o 
  -5   1  30       12.85       47.32     17.73 o 
  -3   1  30        0.19        0.00     24.58 o 
 -17   1  31        0.83        0.00     15.98 o 
 -15   1  31       18.66        0.00     12.56 o 
 -13   1  31       46.37       79.35     29.60 o 
 -11   1  31       13.07        9.31     13.01 o 
  -9   1  31       13.75       11.79     12.99 o 
  -7   1  31        0.76       10.53     13.05 o 
 -16   0  32        6.51        0.00     17.99 o 
 -14   0  32        0.00        0.00     13.88 o 
 -12   0  32       84.50       80.24     24.01 o 
 -10   0  32      102.15      117.96     30.82 o 
  -8   0  32        0.21       23.66     25.76 o 
                                                 
